# Supplementary material for: Integration of Transcriptional and Post-transcriptional Analysis Revealed the Early Response Mechanism of Sugarcane to Cold Stress
Source: Front Genet. 2021 Jan 25;11:581993. doi: 10.3389/fgene.2020.581993 (PMC7868625; doi:10.3389/fgene.2020.581993)
Supplement: Supplementary Table 1 — List of primers used for QPCR validation. [file Table_1.XLSX]

## Sheet: Sheet1
Supplementary Table 1 List of primers used for QPCR validation
Gene ID	Upstream primer（from 5' to 3' ）	Downstream primer（from 5' to 3' ）
Sspon.007A0001081	CACCATAGCTCCAATCTTTGC	ACCCTCCCTCATGAACAGG
Sspon.003C0001450	TGGGAGGAAGCCTATAACAGG	CAGAACACACGGTACAGAATATGC
Sspon.005A0025770	GCATACCACTCCGTCTTCG	CCAAGCTCATCACCCTCC
Sspon.002B0013470	GACCTGCTCCGCTACAACC	CGAAGAACTTCTTCCCGTCC
Sspon.007C0018120	CCATTCTCACACTACTAAACTCCTCC	TAGCTACCTGTTCATATTCCTGTTCC
Sspon.002D0019590	ACTCCCCCGACTTCAAGACC	CCTGCATTTACCATGCTCAGC
Sspon.001D0010641	GCGACACGAAATCGAAGC	CGTCCAGCAGGTACGAGC
Sspon.002C0034430	TCTCCAGGTCACAAAGGTATCC	GCATAAAGCGCCTAGCAGC
Sspon.003A0002691	CGAGAGCCAGATGCAGG	ACCGGAAACAGAACGACG
Trans_newGene_24024	CTCAGCTTCCCTAAAGCAATACG	TATTTGCATCCAACCTGAAGTATCC
Sspon.008A0007790	CCTCCAGGACTGGTACAACC	AGCTCATTCATCTCCTTCTCG
Sspon.002B0021190	TTGAAATGCTGGAGTCTTTGC	AGCTTGTTGAACACATCCTGC
Trans_newGene_10577	CTGGAAAATCTCAACAACCAACC	CTCCATTGCAGCCCACG
Sspon.005D0013580	CTGGATCTTCAGCCTGTTCG	GGGATGTAGTCCCTGGTGC
Sspon.006B0012490	ATGGTTGAAAGGAGGCAAGC	AGATGGCGGACATCAGAGC
Sspon.004B0007800	CTCGTCCCTGCCATGACC	GAACAGCGCGTAGTCGAGG
Sspon.001B0002970	GCAACCCAACTACTCTTCTGACC	CAGCACCACATCCTTCACG
Sspon.003B0013671	ATGAGCAATATGAGGCCACC	TCCTACAGCTACAGAACACTCAGG
Sspon.004B0001920	TCCAGGATGACGATTAGCTCC	CAGCTTTTCCGCCGTACC
Sspon.001C0033720	GGACTCCTACAATTACGCCAGC	ATGCAATGAGGCCGAAGG
Trans_newGene_8599	CCCACATGACAAAGTACACTGC	ACAGACTGAAGGACGAACACG
Sspon.001C0021660	AAGAAGGTGCAGGAACAGAGG	GAGGTGGTCAGGGCAGTAGG
Trans_newGene_6481	GATCAGCATCAGAAGCTCAACG	CAGTGGACAAGGAACTAGCACC
Sspon.006C0005110	CCTCCAAGACAATTTGCACC	CATTAACAACTTCTCCATGCTCG
Sspon.003B0019780	TCAAGAGAGTTCACACCAACTAACC	TTATATGCGACGCCATCACC
Sspon.005D0014601	CACGGCCACTGGAAGCA	TCCTCAGGGTTCCTGATGCC
miRNA ID	Primers for reverse transcription （from 5' to 3' ）	Upstream primer of stem-loop qPCR primers （from 5' to 3' ）	Reverse universal stem-loop qPCR primers （from 5' to 3' ）						Upstream primer of QPCR primers（from 5' to 3' ）	Downstream primer of QPCR primers（from 5' to 3' ）
Novel-Chr1D_10655	GTCGTATCCAGTGCAGGGTCCGAGGTATTCGCACTGGATACGACGGTAAT	CGTTAGTCCCGGCTGGT	AGTGCAGGGTCCGAGGTATT					uuagucccggcugguauuacc
Novel-Chr1D_11618	GTCGTATCCAGTGCAGGGTCCGAGGTATTCGCACTGGATACGACCGAGCG	TTCTCGCCGGCGCGCG	AGTGCAGGGTCCGAGGTATT					uucucgccggcgcgcgcgcucg
Novel-Chr1D_12620	GTCGTATCCAGTGCAGGGTCCGAGGTATTCGCACTGGATACGACAGATGA	CGCGCGTTAGGCTTACTAGAT	AGTGCAGGGTCCGAGGTATT					uuaggcuuacuagauucaucu
Novel-Chr3B_33485	GTCGTATCCAGTGCAGGGTCCGAGGTATTCGCACTGGATACGACCATCAG	GCCCGTGGCTCCTGCTC	AGTGCAGGGTCCGAGGTATT					ccguggcuccugcuccugaug
Novel-Chr3C_36190	GTCGTATCCAGTGCAGGGTCCGAGGTATTCGCACTGGATACGACCCGTGG	GCGCGTTAGGCTTACTAGAT	AGTGCAGGGTCCGAGGTATT					uuaggcuuacuagauucaucu
Novel-Chr3D_37105	GTCGTATCCAGTGCAGGGTCCGAGGTATTCGCACTGGATACGACCACGTG	CGAACGCCGTCAAACTG	AGTGCAGGGTCCGAGGTATT					aacgccgucaaacugcacgug
Novel-Chr3D_37244	GTCGTATCCAGTGCAGGGTCCGAGGTATTCGCACTGGATACGACCGAGCG	TTCTCGCCGGCGCGCG	AGTGCAGGGTCCGAGGTATT					uucucgccggcgcgcgcgcucg
Novel-Chr5A_51726	GTCGTATCCAGTGCAGGGTCCGAGGTATTCGCACTGGATACGACGCTAGC	GTGGGCGGTCACCTTG	AGTGCAGGGTCCGAGGTATT					ugggcggucaccuuggcuagc
Novel-Chr8B_83646	GTCGTATCCAGTGCAGGGTCCGAGGTATTCGCACTGGATACGACGATTCA	GCCTCACCGCACTGTTCA	AGTGCAGGGTCCGAGGTATT					ucaccgcacuguucaugaauc
Novel-Chr8B_83655	GTCGTATCCAGTGCAGGGTCCGAGGTATTCGCACTGGATACGACGTAAAA	GGCGATTACCTGGTCTGAA	AGTGCAGGGTCCGAGGTATT					auuaccuggucugaauuuuac
U6	GTCGTATCCAGTGCAGGGTCCGAGGTATTCGCACTGGATACGACACAAAT	ATTTGGACCATTTCTCGATTTGT	AGTGCAGGGTCCGAGGTATT

## Sheet: Sheet2
Supplementary Table 2 Statistics of mRNA-seq data and the comparison between sequencing data and reference genome
sample ID	Read Sum	Base Sum	GC(%)	Q20(%)	Q30(%)	Total read	Reads mapped	Multiple mapped reads	Uniq mapped reads	Read1	Read2	Reads plus	Reads minus
CT-1	33119345	9935803500	0.5477	0.9835	0.9509	66238690	52645217(79.48%)	2300515(4.37%)	50344702(95.63%)	26512021(50.36%)	26133196(49.64%)	66027037(55.84%)	52213470(44.16%)
CT-2	37473687	11242106100	0.5477	0.9837	0.9521	74947374	59454261(79.33%)	2539043(4.27%)	56915218(95.73%)	29919549(50.32%)	29534712(49.68%)	72921791(56.05%)	57190644(43.95%)
CT-3	37446873	11234061900	0.5547	0.9828	0.9502	74893746	58996412(78.77%)	2549191(4.32%)	56447221(95.68%)	29695821(50.33%)	29300591(49.67%)	73592063(56.20%)	57352610(43.80%)
LT0.5-1	39523329	11856998700	0.553	0.9822	0.9489	79046658	61738449(78.10%)	2672631(4.33%)	59065818(95.67%)	31102977(50.38%)	30635472(49.62%)	77567918(56.33%)	60131683(43.67%)
LT0.5-2	40021941	12006582300	0.5547	0.9827	0.9491	80043882	62884352(78.56%)	2711161(4.31%)	60173191(95.69%)	31718049(50.44%)	31166303(49.56%)	78622148(56.18%)	61334441(43.82%)
LT0.5-3	34846730	10454019000	0.5502	0.9805	0.9445	69693460	54266663(77.86%)	2342090(4.32%)	51924573(95.68%)	27310818(50.33%)	26955845(49.67%)	68326861(56.46%)	52682228(43.54%)
LT1-1	44605663	13381698900	0.5532	0.979	0.9415	89211326	69436149(77.83%)	2994277(4.31%)	66441872(95.69%)	34966447(50.36%)	34469702(49.64%)	87470970(56.42%)	67558570(43.58%)
LT1-2	41953761	12586128300	0.559	0.9845	0.9541	83907522	66574276(79.34%)	2901127(4.36%)	63673149(95.64%)	33426568(50.21%)	33147708(49.79%)	82379318(55.97%)	64814509(44.03%)
LT1-3	37626483	11287944900	0.5557	0.9851	0.9553	75252966	60033926(79.78%)	2608877(4.35%)	57425049(95.65%)	30081454(50.11%)	29952472(49.89%)	73135607(55.88%)	57747777(44.12%)

## Sheet: Sheet3
Supplementary Table 3 The FPKM value and functional annotation of all identified genes
Gene ID	CT-1	CT-2	CT-3	LT0.5-1	LT0.5-2	LT0.5-3	LT1-1	LT1-2	LT1-3	COG_class	COG_class_annotation	GO_annotation	KEGG_annotation	KOG_class	KOG_class_annotation	Pfam_annotation	Swissprot_annotation	TrEMBL_annotation	nr_annotation
Sspon.001A0000000	7.94748	7.50893	6.97139	6.26387	7.41774	5.17188	5.06988	6.75407	8.83493	--	--	Molecular Function: monooxygenase activity (GO:0004497);; Molecular Function: protein kinase activity (GO:0004672);; Molecular Function: ATP binding (GO:0005524);; Biological Process: protein phosphorylation (GO:0006468);; Biological Process: response to stress (GO:0006950);; Cellular Component: plastid (GO:0009536);; Biological Process: stomatal complex morphogenesis (GO:0010103);; Cellular Comp…	--	--	--	Lycopene cyclase protein;; Pyridine nucleotide-disulphide oxidoreductase;; FAD dependent oxidoreductase;; HI0933-like protein	Lycopene epsilon cyclase, chloroplastic OS=Arabidopsis thaliana GN=LUT2 PE=1 SV=2	Putative uncharacterized protein Sb03g026020 OS=Sorghum bicolor GN=Sb03g026020 PE=4 SV=1	hypothetical protein SORBIDRAFT_03g026020 [Sorghum bicolor]
Sspon.001A0000010	0	0.0334014	0	0	0	0	0.0822493	0.214457	0.180023	[RTKL]	--	Molecular Function: protein kinase activity (GO:0004672);; Molecular Function: ATP binding (GO:0005524);; Biological Process: protein phosphorylation (GO:0006468);; Biological Process: response to stress (GO:0006950);; Biological Process: carotenoid biosynthetic process (GO:0016117);; Molecular Function: oxidoreductase activity, acting on paired donors, with incorporation or reduction of molecula…	--	[T]	Signal transduction mechanisms	Protein kinase domain;; Protein tyrosine kinase;; Universal stress protein family	U-box domain-containing protein 35 OS=Arabidopsis thaliana GN=PUB35 PE=1 SV=2	Putative uncharacterized protein Sb03g026030 OS=Sorghum bicolor GN=Sb03g026030 PE=4 SV=1	hypothetical protein SORBI_003G197500 [Sorghum bicolor]
Sspon.001A0000020	0	0	0	0	0	0	0	0	0	--	--	Cellular Component: cytoplasmic vesicle (GO:0016023);;	--	--	--	Hydrophobic seed protein;; Protease inhibitor/seed storage/LTP family	14 kDa proline-rich protein DC2.15 OS=Daucus carota PE=2 SV=1	Putative uncharacterized protein Sb01g050420 OS=Sorghum bicolor GN=Sb01g050420 PE=4 SV=1	hypothetical protein SORBIDRAFT_01g050420 [Sorghum bicolor]
Sspon.001A0000030	0	0	0	0	0	0	0	0	0	[F]	Nucleotide transport and metabolism	Molecular Function: nucleotide binding (GO:0000166);; Biological Process: pyrimidine nucleotide biosynthetic process (GO:0006221);; Molecular Function: ligase activity (GO:0016874);;	--	[F]	Nucleotide transport and metabolism	Glutamine amidotransferase class-I	CTP synthase OS=Bacillus subtilis (strain 168) GN=pyrG PE=3 SV=1	CTP synthase OS=Oryza barthii PE=3 SV=1	hypothetical protein SORBIDRAFT_09g029130 [Sorghum bicolor]
Sspon.001A0000040	0	0	0	0	0	0	0	0	0	--	--	Cellular Component: extracellular region (GO:0005576);; Biological Process: sexual reproduction (GO:0019953);;	--	--	--	Lytic transglycolase;; Pollen allergen	Expansin-B7 OS=Oryza sativa subsp. japonica GN=EXPB7 PE=2 SV=1	Uncharacterized protein OS=Setaria italica GN=Si036654m.g PE=3 SV=1	PREDICTED: expansin-B7-like [Setaria italica]
Sspon.001A0000050	1.26329	0.791387	0.462269	0.865451	0.930747	0.631778	0.0296257	0.52599	0.244611	--	--	Molecular Function: ATP binding (GO:0005524);; Cellular Component: integral component of membrane (GO:0016021);; Molecular Function: ATPase-coupled transmembrane transporter activity (GO:0042626);; Biological Process: transmembrane transport (GO:0055085);;	--	--	--	F-box domain;; Protein of unknown function (DUF295)	--	Putative uncharacterized protein Sb01g009433 (Fragment) OS=Sorghum bicolor GN=Sb01g009433 PE=4 SV=1	hypothetical protein SORBI_001G105600 [Sorghum bicolor]
Sspon.001A0000051	0	0.0214781	0.0925919	0	0	0.0238846	0.00987713	0	0	[R]	General function prediction only	Molecular Function: GTP binding (GO:0005525);; Cellular Component: mitochondrion (GO:0005739);; Molecular Function: ribosome binding (GO:0043022);;	--	[R]	General function prediction only	GTP-binding GTPase Middle Region;; 50S ribosome-binding GTPase	GTP-binding protein At3g49725, chloroplastic OS=Arabidopsis thaliana GN=At3g49725 PE=2 SV=2	Uncharacterized protein OS=Zea mays GN=LOC100279198 PE=4 SV=1	hypothetical protein SORBI_001G105700 [Sorghum bicolor]
Sspon.001A0000052	0.203764	0	0.0567199	0.204616	0.206321	0	0	0	0.457777	--	--	Cellular Component: integral component of membrane (GO:0016021);;	--	--	--	F-box-like;; F-box domain	--	Putative uncharacterized protein Sb01g009440 OS=Sorghum bicolor GN=Sb01g009440 PE=4 SV=1	hypothetical protein SORBIDRAFT_01g009440 [Sorghum bicolor]
Sspon.001A0000060	0.331327	0.311322	0.519798	0.615157	0.39693	0.574633	0.425225	0.435179	0.391575	[G]	Carbohydrate transport and metabolism	Molecular Function: kinase activity (GO:0016301);; Biological Process: phosphorylation (GO:0016310);;	--	--	--	AAA domain	2-phosphoglycerate kinase OS=Pyrococcus furiosus (strain ATCC 43587 / DSM 3638 / JCM 8422 / Vc1) GN=pgk2 PE=3 SV=1	Uncharacterized protein OS=Zea mays GN=umc1982 PE=2 SV=1	hypothetical protein SORBI_001G542300 [Sorghum bicolor]
Sspon.001A0000061	0.482051	0.219609	0.633432	0.699629	0.554806	0.721868	0.559144	0.5341	0.758661	[DK]	--	Biological Process: nuclear-transcribed mRNA catabolic process, deadenylation-dependent decay (GO:0000288);; Cellular Component: P-body (GO:0000932);; Biological Process: negative regulation of translation (GO:0017148);; Cellular Component: CCR4-NOT core complex (GO:0030015);; Molecular Function: molecular adaptor activity (GO:0032947);;	K12604|0|osa:9272729|(RefSeq) CCR4-NOT transcription complex subunit 1; K12604 CCR4-NOT transcription complex subunit 1	[K]	Transcription	CCR4-NOT transcription complex subunit 1 CAF1-binding domain;; CCR4-NOT transcription complex subunit 1 TTP binding domain;; Domain of unknown function (DUF3819);; CCR4-NOT transcription complex subunit 1 HEAT repeat	CCR4-NOT transcription complex subunit 1 OS=Homo sapiens GN=CNOT1 PE=1 SV=2	Uncharacterized protein OS=Setaria italica GN=Si033833m.g PE=4 SV=1	hypothetical protein SORBI_001G542400 [Sorghum bicolor]
Sspon.001A0000070	59.9269	90.3156	82.7029	56.5828	73.3688	60.2331	52.1536	45.3205	47.097	[FE]	--	Molecular Function: magnesium ion binding (GO:0000287);; Molecular Function: ribose phosphate diphosphokinase activity (GO:0004749);; Molecular Function: ATP binding (GO:0005524);; Biological Process: protein glycosylation (GO:0006486);; Biological Process: heme biosynthetic process (GO:0006783);; Biological Process: nucleoside metabolic process (GO:0009116);; Biological Process: ribonucleoside m…	--	[FE]	--	N-terminal domain of ribose phosphate pyrophosphokinase;; Phosphoribosyl synthetase-associated domain;; Phosphoribosyl transferase domain	Ribose-phosphate pyrophosphokinase 1 OS=Spinacia oleracea GN=PRS1 PE=2 SV=1	Putative uncharacterized protein Sb01g050690 OS=Sorghum bicolor GN=Sb01g050690 PE=3 SV=1	hypothetical protein SORBIDRAFT_01g050690 [Sorghum bicolor]
Sspon.001A0000080	10.4344	11.5353	7.36137	5.78829	13.2827	16.4881	17.0538	15.9569	18.3276	--	--	Cellular Component: integral component of nuclear inner membrane (GO:0005639);; Cellular Component: endoplasmic reticulum (GO:0005783);;	--	--	--	Man1-Src1p-C-terminal domain	--	Putative uncharacterized protein Sb01g050680 OS=Sorghum bicolor GN=Sb01g050680 PE=4 SV=1	hypothetical protein SORBI_001G544500 [Sorghum bicolor]
Sspon.001A0000090	0	0	0	0	0	0	0	0	0
Sspon.001A0000100	1.55353	1.68041	1.87306	2.44788	1.78246	2.07403	3.07057	2.82293	2.189	--	--	Molecular Function: ATP binding (GO:0005524);; Cellular Component: integral component of plasma membrane (GO:0005887);; Biological Process: ATP biosynthetic process (GO:0006754);; Molecular Function: proton-exporting ATPase activity, phosphorylative mechanism (GO:0008553);; Cellular Component: intracellular membrane-bounded organelle (GO:0043231);; Molecular Function: metal ion binding (GO:004687…	--	[P]	Inorganic ion transport and metabolism	E1-E2 ATPase;; haloacid dehalogenase-like hydrolase;; Cation transporter/ATPase, N-terminus	Plasma membrane ATPase 1 OS=Solanum lycopersicum GN=LHA1 PE=2 SV=1	Plasma membrane ATPase OS=Sorghum bicolor GN=Sb01g050620 PE=3 SV=1	hypothetical protein SORBI_001G543900 [Sorghum bicolor]
Sspon.001A0000110	16.6291	15.7265	15.5827	16.005	16.9218	16.0607	18.3845	16.6105	18.6936	--	--	--	--	[S]	Function unknown	PPPDE putative peptidase domain	DeSI-like protein At4g17486 OS=Arabidopsis thaliana GN=At4g17486 PE=2 SV=1	Putative uncharacterized protein Sb01g050610 OS=Sorghum bicolor GN=Sb01g050610 PE=4 SV=1	hypothetical protein SORBIDRAFT_01g050610 [Sorghum bicolor]
Sspon.001A0000120	18.4492	14.364	15.9332	19.2487	12.585	13.0423	11.288	14.5093	16.5885	--	--	Cellular Component: lysosome (GO:0005764);; Cellular Component: membrane (GO:0016020);; Cellular Component: cytoplasmic vesicle (GO:0016023);; Molecular Function: thiolester hydrolase activity (GO:0016790);; Molecular Function: palmitoyl hydrolase activity (GO:0098599);; Biological Process: macromolecule depalmitoylation (GO:0098734);;	--	[IO]	--	Palmitoyl protein thioesterase	Palmitoyl-protein thioesterase 1 OS=Mus musculus GN=Ppt1 PE=1 SV=2	Putative uncharacterized protein Sb01g050600 OS=Sorghum bicolor GN=Sb01g050600 PE=4 SV=1	hypothetical protein SORBIDRAFT_01g050600 [Sorghum bicolor]
Sspon.001A0000122	1.67897	1.694	2.32465	3.79864	2.32716	2.94085	2.04278	2.33423	2.15926	[J]	Translation, ribosomal structure and biogenesis	Molecular Function: RNA binding (GO:0003723);; Molecular Function: ATP binding (GO:0005524);; Cellular Component: integral component of plasma membrane (GO:0005887);; Biological Process: ATP biosynthetic process (GO:0006754);; Molecular Function: proton-exporting ATPase activity, phosphorylative mechanism (GO:0008553);; Molecular Function: tRNA (guanine) methyltransferase activity (GO:0016423);; …	--	[A]	RNA processing and modification	SpoU rRNA Methylase family	Probable methyltransferase TARBP1 OS=Homo sapiens GN=TARBP1 PE=1 SV=1	Putative uncharacterized protein Sb01g050660 OS=Sorghum bicolor GN=Sb01g050660 PE=4 SV=1	hypothetical protein SORBIDRAFT_01g050660 [Sorghum bicolor]
Sspon.001A0000125	9.52491	8.53956	8.88153	11.7109	10.4713	9.95512	13.0337	10.6481	9.80429	--	--	Biological Process: protein peptidyl-prolyl isomerization (GO:0000413);; Molecular Function: peptidyl-prolyl cis-trans isomerase activity (GO:0003755);; Biological Process: protein folding (GO:0006457);; Biological Process: response to oxidative stress (GO:0006979);; Cellular Component: integral component of membrane (GO:0016021);;	--	--	--	Cyclophilin type peptidyl-prolyl cis-trans isomerase/CLD	--	Putative uncharacterized protein Sb01g050640 OS=Sorghum bicolor GN=Sb01g050640 PE=4 SV=1	hypothetical protein SORBIDRAFT_01g050640 [Sorghum bicolor]
Sspon.001A0000140	0.694946	0.535461	0.436473	1.45903	0.788937	1.22065	1.30011	1.28746	1.28899	--	--	--	--	--	--	--	--	Uncharacterized protein OS=Zea mays GN=Zm.20318 PE=4 SV=1	TPA: hypothetical protein ZEAMMB73_870848 [Zea mays]
Sspon.001A0000151	11.2216	8.46767	12.6813	45.466	27.5188	37.6972	50.6368	42.8192	45.9868	[GEPR]	--	Molecular Function: carbohydrate:proton symporter activity (GO:0005351);; Molecular Function: glucose transmembrane transporter activity (GO:0005355);; Cellular Component: integral component of plasma membrane (GO:0005887);; Biological Process: proton transmembrane transport (GO:0015992);; Biological Process: glucose import (GO:0046323);; Biological Process: glucose transmembrane transport (GO:19…	--	[R]	General function prediction only	Sugar (and other) transporter;; Major Facilitator Superfamily	Hexose carrier protein HEX6 OS=Ricinus communis GN=HEX6 PE=2 SV=1	Hexose carrier protein HEX6 OS=Zea mays GN=LOC100283177 PE=2 SV=1	hexose carrier protein HEX6 [Zea mays]
Sspon.001A0000152	32.12	28.7182	36.1175	33.2686	35.1242	45.2515	36.7791	35.0224	34.8118	[CR]	--	Cellular Component: cytosol (GO:0005829);; Molecular Function: zinc ion binding (GO:0008270);; Molecular Function: oxidoreductase activity (GO:0016491);; Biological Process: oxidation-reduction process (GO:0055114);;	--	[CR]	--	Zinc-binding dehydrogenase;; Zinc-binding dehydrogenase;; Alcohol dehydrogenase GroES-like domain	Quinone oxidoreductase OS=Pseudomonas aeruginosa (strain ATCC 15692 / PAO1 / 1C / PRS 101 / LMG 12228) GN=qor PE=3 SV=2	Putative uncharacterized protein Sb01g050560 OS=Sorghum bicolor GN=Sb01g050560 PE=4 SV=1	hypothetical protein SORBI_001G543300 [Sorghum bicolor]
Sspon.001A0000153	1.49296	1.17498	1.2224	1.24665	1.42468	1.8646	1.47854	1.51911	1.93213	--	--	Biological Process: metabolic process (GO:0008152);; Cellular Component: integral component of membrane (GO:0016021);; Molecular Function: sphingomyelin phosphodiesterase D activity (GO:0050290);;	--	--	--	Mitochondrial-associated sphingomyelin phosphodiesterase	--	Putative uncharacterized protein Sb01g050550 OS=Sorghum bicolor GN=Sb01g050550 PE=4 SV=1	hypothetical protein SORBIDRAFT_01g050550 [Sorghum bicolor]
Sspon.001A0000154	14.5137	15.2015	14.3037	15.1528	17.0211	16.0762	15.4285	15.4267	15.9826	--	--	--	--	--	--	--	Cell number regulator 6 OS=Zea mays GN=CNR6 PE=2 SV=1	Putative uncharacterized protein Sb01g050520 OS=Sorghum bicolor GN=Sb01g050520 PE=4 SV=1	hypothetical protein SORBI_001G542900 [Sorghum bicolor]
Sspon.001A0000170	0.591187	0.368396	0.261947	0.486681	0.268044	0.3916	0.200779	0.570947	0.38208
Sspon.001A0000180	0	0	0	0.718441	0.131626	0.0990589	0.376645	0.0875376	0.0908871	--	--	Biological Process: protein glycosylation (GO:0006486);; Biological Process: sister chromatid cohesion (GO:0007062);; Biological Process: synapsis (GO:0007129);; Biological Process: reciprocal meiotic recombination (GO:0007131);; Biological Process: animal organ morphogenesis (GO:0009887);; Biological Process: tissue development (GO:0009888);; Biological Process: response to gamma radiation (GO:0…	--	--	--	--	--	Putative uncharacterized protein Sb01g050500 OS=Sorghum bicolor GN=Sb01g050500 PE=4 SV=1	hypothetical protein SORBI_001G542700 [Sorghum bicolor]
Sspon.001A0000190	0.584417	1.29739	0.753775	1.39742	1.32134	0.683518	2.08141	0.86381	1.30976
Sspon.001A0000200	0	0.053473	0	0.049517	0	0.0548747	0.230402	0.521258	0	--	--	Molecular Function: iron ion binding (GO:0005506);; Molecular Function: dioxygenase activity (GO:0051213);; Biological Process: oxidation-reduction process (GO:0055114);;	--	[QR]	--	2OG-Fe(II) oxygenase superfamily;; non-haem dioxygenase in morphine synthesis N-terminal	Protein SRG1 OS=Arabidopsis thaliana GN=SRG1 PE=2 SV=1	Naringenin,2-oxoglutarate 3-dioxygenase OS=Zea mays PE=2 SV=1	naringenin,2-oxoglutarate 3-dioxygenase [Zea mays]
Sspon.001A0000201	2.08684	2.02893	2.24555	1.399	1.9087	1.30153	1.69537	1.89712	2.60987	--	--	Biological Process: DNA methylation (GO:0006306);; Molecular Function: methyltransferase activity (GO:0008168);;	--	--	--	C-5 cytosine-specific DNA methylase;; UBA/TS-N domain	DNA (cytosine-5)-methyltransferase DRM1 OS=Arabidopsis thaliana GN=DRM1 PE=3 SV=2	Putative uncharacterized protein Sb01g049860 OS=Sorghum bicolor GN=Sb01g049860 PE=4 SV=1	hypothetical protein SORBI_001G535800 [Sorghum bicolor]
Sspon.001A0000203	1.1054	1.00246	1.04484	1.17687	1.18727	0.855695	0.741049	0.786204	0.936286	[KL]	--	Molecular Function: DNA binding (GO:0003677);; Molecular Function: helicase activity (GO:0004386);; Molecular Function: ATP binding (GO:0005524);; Biological Process: metabolic process (GO:0008152);;	K20092|0|osa:4331290|(RefSeq) probable helicase CHR10; K20092 chromodomain-helicase-DNA-binding protein 1-like [EC:3.6.4.12]	[K]	Transcription	Helicase conserved C-terminal domain;; Glycosyl hydrolases family 18	Probable helicase CHR10 OS=Arabidopsis thaliana GN=CHR10 PE=3 SV=1	Uncharacterized protein (Fragment) OS=Zea mays GN=Zm.147241 PE=4 SV=1	hypothetical protein SORBI_001G543100 [Sorghum bicolor]
Sspon.001A0000205	9.85629	7.69882	9.08742	6.70142	7.44757	7.64588	6.01427	8.02412	5.03514	[F]	Nucleotide transport and metabolism	Biological Process: 'de novo' IMP biosynthetic process (GO:0006189);; Molecular Function: formyltetrahydrofolate deformylase activity (GO:0008864);; Molecular Function: amino acid binding (GO:0016597);; Molecular Function: hydroxymethyl-, formyl- and related transferase activity (GO:0016742);;	--	[G]	Carbohydrate transport and metabolism	Formyl transferase	Formyltetrahydrofolate deformylase 2, mitochondrial OS=Arabidopsis thaliana GN=PURU2 PE=1 SV=1	Putative uncharacterized protein Sb01g050510 OS=Sorghum bicolor GN=Sb01g050510 PE=4 SV=1	hypothetical protein SORBIDRAFT_01g050510 [Sorghum bicolor]
Sspon.001A0000240	2.10985	7.36759	2.51907	5.27366	6.94913	6.18267	8.11897	4.70853	8.05646	--	--	Biological Process: protein glycosylation (GO:0006486);; Biological Process: sister chromatid cohesion (GO:0007062);; Biological Process: synapsis (GO:0007129);; Biological Process: reciprocal meiotic recombination (GO:0007131);; Biological Process: animal organ morphogenesis (GO:0009887);; Biological Process: tissue development (GO:0009888);; Biological Process: response to gamma radiation (GO:0…	--	[S]	Function unknown	--	--	Uncharacterized protein OS=Zea mays PE=2 SV=1	uncharacterized protein LOC100216933 [Zea mays]
Sspon.001A0000250	1.39961	1.12038	0.150797	0.409801	0.604761	1.07943	0.134446	0.266098	0.222684	[R]	General function prediction only	Molecular Function: iron ion binding (GO:0005506);; Molecular Function: dioxygenase activity (GO:0051213);; Biological Process: oxidation-reduction process (GO:0055114);;	--	[QR]	--	non-haem dioxygenase in morphine synthesis N-terminal;; 2OG-Fe(II) oxygenase superfamily	S-norcoclaurine synthase 1 OS=Coptis japonica GN=NCS1 PE=1 SV=1	Putative uncharacterized protein Sb01g050490 OS=Sorghum bicolor GN=Sb01g050490 PE=3 SV=1	hypothetical protein SORBIDRAFT_01g050490 [Sorghum bicolor]
Sspon.001A0000260	5.86839	5.0092	5.80245	6.43111	4.96364	6.40127	4.76633	5.77358	5.88203	[G]	Carbohydrate transport and metabolism	Molecular Function: kinase activity (GO:0016301);; Biological Process: phosphorylation (GO:0016310);;	--	--	--	AAA domain	2-phosphoglycerate kinase OS=Pyrococcus furiosus (strain ATCC 43587 / DSM 3638 / JCM 8422 / Vc1) GN=pgk2 PE=3 SV=1	Uncharacterized protein OS=Zea mays GN=umc1982 PE=2 SV=1	hypothetical protein SORBI_001G542300 [Sorghum bicolor]
Sspon.001A0000270	0	0	0	0	0	0	0	0	0	--	--	Cellular Component: extracellular region (GO:0005576);; Cellular Component: cytoplasmic vesicle (GO:0016023);; Biological Process: sexual reproduction (GO:0019953);;	--	--	--	Pollen allergen;; Lytic transglycolase	Expansin-B4 OS=Oryza sativa subsp. japonica GN=EXPB4 PE=2 SV=1	Putative uncharacterized protein Sb01g050440 OS=Sorghum bicolor GN=Sb01g050440 PE=3 SV=1	hypothetical protein SORBIDRAFT_01g050440 [Sorghum bicolor]
Sspon.001A0000280	0.0447398	0	0	0	0	0	0	0	0	--	--	Cellular Component: extracellular region (GO:0005576);; Biological Process: sexual reproduction (GO:0019953);;	--	--	--	Pollen allergen;; Lytic transglycolase	Expansin-B7 OS=Oryza sativa subsp. japonica GN=EXPB7 PE=2 SV=1	Uncharacterized protein OS=Setaria italica GN=Si036654m.g PE=3 SV=1	hypothetical protein SORBI_001G542100 [Sorghum bicolor]
Sspon.001A0000281	0	0	0	0	0	0	0.362199	0	0.102875	--	--	Molecular Function: aminoacyl-tRNA ligase activity (GO:0004812);; Molecular Function: transporter activity (GO:0005215);; Molecular Function: ATP binding (GO:0005524);; Cellular Component: nucleus (GO:0005634);; Biological Process: tRNA aminoacylation for protein translation (GO:0006418);; Biological Process: oligopeptide transport (GO:0006857);; Cellular Component: integral component of membrane…	--	[E]	Amino acid transport and metabolism	POT family	Protein NRT1/ PTR FAMILY 6.3 OS=Arabidopsis thaliana GN=NPF6.3 PE=1 SV=1	Putative uncharacterized protein Sb01g050410 OS=Sorghum bicolor GN=Sb01g050410 PE=3 SV=1	hypothetical protein SORBIDRAFT_01g050410 [Sorghum bicolor]
Sspon.001A0000290	0	0	0	0.0401468	0	0.0147047	0.0423331	0.0390479	0.00683056	--	--	Molecular Function: nucleotide binding (GO:0000166);; Molecular Function: monooxygenase activity (GO:0004497);; Molecular Function: coenzyme binding (GO:0050662);; Biological Process: oxidation-reduction process (GO:0055114);;	--	[I]	Lipid transport and metabolism	Oxysterol-binding protein;; Pleckstrin homology domain;; PH domain;; Oxysterol-binding protein	Oxysterol-binding protein-related protein 2A OS=Arabidopsis thaliana GN=ORP2A PE=2 SV=1	Putative uncharacterized protein Sb01g050400 OS=Sorghum bicolor GN=Sb01g050400 PE=4 SV=1	hypothetical protein SORBI_001G541800 [Sorghum bicolor]
Sspon.001A0000291	0	0	0	0	0	0	0	0	0	--	--	--	--	--	--	Hydrophobic seed protein;; Protease inhibitor/seed storage/LTP family	14 kDa proline-rich protein DC2.15 OS=Daucus carota PE=2 SV=1	Cortical cell-delineating protein OS=Zea mays PE=2 SV=1	cortical cell-delineating protein precursor [Zea mays]
Sspon.001A0000300	2.21875	4.33879	1.34157	5.49539	4.51262	4.8327	5.84698	3.08566	3.67218	--	--	Biological Process: regulation of transcription, DNA-templated (GO:0006355);; Cellular Component: integral component of membrane (GO:0016021);;	--	--	--	GRAS domain family	Scarecrow-like protein 6 OS=Arabidopsis thaliana GN=SCL6 PE=1 SV=1	GRAS transcription factor (Fragment) OS=Zea mays GN=GRAS53 PE=4 SV=1	hypothetical protein SORBI_001G541200 [Sorghum bicolor]
Sspon.001A0000320	0.607594	0.518007	1.08012	0.501845	0.518615	0.55612	0.58337	0.967167	0.536887	[U]	Intracellular trafficking, secretion, and vesicular transport	Molecular Function: GTPase activity (GO:0003924);; Molecular Function: signal recognition particle binding (GO:0005047);; Molecular Function: GTP binding (GO:0005525);; Cellular Component: signal recognition particle receptor complex (GO:0005785);; Biological Process: SRP-dependent cotranslational protein targeting to membrane (GO:0006614);; Biological Process: protein targeting to vacuole (GO:00…	--	[U]	Intracellular trafficking, secretion, and vesicular transport	Signal recognition particle, alpha subunit, N-terminal;; SRP54-type protein, GTPase domain;; AAA domain	Signal recognition particle receptor subunit alpha homolog OS=Drosophila melanogaster GN=Gtp-bp PE=1 SV=2	Putative uncharacterized protein Sb01g050330 OS=Sorghum bicolor GN=Sb01g050330 PE=4 SV=1	hypothetical protein SORBIDRAFT_01g050330 [Sorghum bicolor]
Sspon.001A0000330	17.0457	11.2058	18.1055	9.98315	10.9532	11.9946	12.1155	13.9221	14.3861	[U]	Intracellular trafficking, secretion, and vesicular transport	Molecular Function: GTPase activity (GO:0003924);; Molecular Function: signal recognition particle binding (GO:0005047);; Molecular Function: GTP binding (GO:0005525);; Cellular Component: signal recognition particle receptor complex (GO:0005785);; Biological Process: SRP-dependent cotranslational protein targeting to membrane (GO:0006614);; Biological Process: protein targeting to vacuole (GO:00…	--	[U]	Intracellular trafficking, secretion, and vesicular transport	Signal recognition particle, alpha subunit, N-terminal;; SRP54-type protein, GTPase domain;; AAA domain;; SRP54-type protein, helical bundle domain	Signal recognition particle receptor subunit alpha homolog OS=Drosophila melanogaster GN=Gtp-bp PE=1 SV=2	Putative uncharacterized protein Sb01g050330 OS=Sorghum bicolor GN=Sb01g050330 PE=4 SV=1	hypothetical protein SORBIDRAFT_01g050330 [Sorghum bicolor]
Sspon.001A0000331	0.0668708	0	0	0	0	0	0	0	0.110423	[Z]	Cytoskeleton	Molecular Function: GTPase activity (GO:0003924);; Molecular Function: structural constituent of cytoskeleton (GO:0005200);; Molecular Function: GTP binding (GO:0005525);; Cellular Component: cytoplasm (GO:0005737);; Cellular Component: microtubule (GO:0005874);; Biological Process: microtubule-based process (GO:0007017);; Biological Process: metabolic process (GO:0008152);;	--	[Z]	Cytoskeleton	Tubulin/FtsZ family, GTPase domain;; Tubulin C-terminal domain	Tubulin beta-2 chain OS=Oryza sativa subsp. japonica GN=TUBB2 PE=2 SV=1	Putative uncharacterized protein Sb01g050310 OS=Sorghum bicolor GN=Sb01g050310 PE=3 SV=1	hypothetical protein SORBIDRAFT_01g050310 [Sorghum bicolor]
Sspon.001A0000332	3.79893	4.61262	3.27436	2.44167	2.55132	3.11935	1.47752	2.25937	2.43174	[S]	Function unknown	Cellular Component: integral component of membrane (GO:0016021);;	--	--	--	Bestrophin, RFP-TM, chloride channel	UPF0187 protein At3g61320, chloroplastic OS=Arabidopsis thaliana GN=At3g61320 PE=2 SV=2	Putative uncharacterized protein Sb01g050290 OS=Sorghum bicolor GN=Sb01g050290 PE=4 SV=1	hypothetical protein SORBIDRAFT_01g050290 [Sorghum bicolor]
Sspon.001A0000350	0.557795	0.674028	0.659226	0.483212	0.364114	0.400355	0.526658	0.440282	0.471993	--	--	Molecular Function: transcription coregulator activity (GO:0001104);; Molecular Function: nucleic acid binding (GO:0003676);; Biological Process: regulation of transcription by RNA polymerase II (GO:0006357);; Cellular Component: mediator complex (GO:0016592);; Molecular Function: protein dimerization activity (GO:0046983);;	--	[K]	Transcription	Transcription mediator complex subunit Med12	Mediator of RNA polymerase II transcription subunit 12 OS=Arabidopsis thaliana GN=MED12 PE=1 SV=1	Putative uncharacterized protein Sb01g050280 OS=Sorghum bicolor GN=Sb01g050280 PE=4 SV=1	hypothetical protein SORBIDRAFT_01g050280 [Sorghum bicolor]
Sspon.001A0000360	0.061936	0.15725	0.191252	0.197595	0.147467	0.110949	0.0494247	0.087625	0.0574055	--	--	Cellular Component: mitochondrion (GO:0005739);;	--	--	--	Domain of unknown function (DUF4378)	--	Putative uncharacterized protein Sb01g050270 OS=Sorghum bicolor GN=Sb01g050270 PE=4 SV=1	hypothetical protein SORBIDRAFT_01g050270 [Sorghum bicolor]
Sspon.001A0000370	0	6.1511e-40	0	0	2.30082000000002e-310	0	0	0	3.75979e-17
Sspon.001A0000380	0.142843	0.482627	0.630381	0.691156	0.529397	1.44609	0.792365	1.08177	0.691693	--	--	Cellular Component: integral component of membrane (GO:0016021);;	--	--	--	Bestrophin, RFP-TM, chloride channel	UPF0187 protein At3g61320, chloroplastic OS=Arabidopsis thaliana GN=At3g61320 PE=2 SV=2	Putative uncharacterized protein Sb01g050290 OS=Sorghum bicolor GN=Sb01g050290 PE=4 SV=1	hypothetical protein SORBIDRAFT_01g050290 [Sorghum bicolor]
Sspon.001A0000381	0	0	0	0	0	0	0	0	0	--	--	--	--	--	--	Domain of unknown function (DUF3527)	--	Putative uncharacterized protein Sb01g050295 OS=Sorghum bicolor GN=Sb01g050295 PE=4 SV=1	hypothetical protein SORBIDRAFT_01g050295 [Sorghum bicolor]
Sspon.001A0000390	0.418737	0.271216	0.22198	0.101414	0.347376	0.318015	0.304219	0.340527	0.389058	--	--	Molecular Function: transcription coregulator activity (GO:0001104);; Molecular Function: nucleic acid binding (GO:0003676);; Biological Process: regulation of transcription by RNA polymerase II (GO:0006357);; Cellular Component: mediator complex (GO:0016592);; Molecular Function: protein dimerization activity (GO:0046983);;	--	[K]	Transcription	Transcription mediator complex subunit Med12	Mediator of RNA polymerase II transcription subunit 12 OS=Arabidopsis thaliana GN=MED12 PE=1 SV=1	Putative uncharacterized protein Sb01g050280 OS=Sorghum bicolor GN=Sb01g050280 PE=4 SV=1	hypothetical protein SORBIDRAFT_01g050280 [Sorghum bicolor]
Sspon.001A0000391	0	0.0911681	0	0.0733293	0	0	0.0974823	0.052873	0.0587925	[EH]	--	Biological Process: branched-chain amino acid metabolic process (GO:0009081);; Biological Process: toxin catabolic process (GO:0009407);; Cellular Component: chloroplast stroma (GO:0009570);; Biological Process: second-messenger-mediated signaling (GO:0019932);; Molecular Function: L-leucine transaminase activity (GO:0052654);; Molecular Function: L-valine transaminase activity (GO:0052655);; Mol…	K00826|0|zma:100192912|(RefSeq) uncharacterized protein LOC100192912; K00826 branched-chain amino acid aminotransferase [EC:2.6.1.42]	[E]	Amino acid transport and metabolism	Amino-transferase class IV	Branched-chain-amino-acid aminotransferase 5, chloroplastic OS=Arabidopsis thaliana GN=BCAT5 PE=1 SV=1	Branched-chain-amino-acid aminotransferase OS=Zea mays PE=2 SV=1	hypothetical protein SORBI_001G540100 [Sorghum bicolor]
Sspon.001A0000400	1.28576	1.22945	1.32498	1.11044	1.23974	0.786123	0.707892	1.24185	1.37183	--	--	Cellular Component: mitochondrion (GO:0005739);;	--	--	--	Domain of unknown function (DUF4378);; Protein of unknown function (DUF3741)	--	Putative uncharacterized protein Sb01g050270 OS=Sorghum bicolor GN=Sb01g050270 PE=4 SV=1	hypothetical protein SORBIDRAFT_01g050270 [Sorghum bicolor]
Sspon.001A0000420	0.3566	0.916825	0.143252	0.136324	0.279776	0.302285	0.240648	0.0876309	0.268001	--	--	Molecular Function: protein binding (GO:0005515);; Cellular Component: nucleus (GO:0005634);; Biological Process: meiotic prophase I (GO:0007128);; Biological Process: meiotic anaphase I (GO:0007133);; Biological Process: meiotic telophase I (GO:0007134);; Biological Process: megasporogenesis (GO:0009554);; Biological Process: microsporogenesis (GO:0009556);; Biological Process: meiotic DNA doubl…	--	--	--	--	Protein PAIR1 OS=Oryza sativa subsp. japonica GN=PAIR1 PE=1 SV=1	Putative uncharacterized protein Sb01g050260 OS=Sorghum bicolor GN=Sb01g050260 PE=4 SV=1	hypothetical protein SORBI_001G540200 [Sorghum bicolor]
Sspon.001A0000430	0	0.0720726	0.0265387	0	0	0	0	0	0.0256827	[EH]	--	Biological Process: branched-chain amino acid metabolic process (GO:0009081);; Molecular Function: L-leucine transaminase activity (GO:0052654);; Molecular Function: L-valine transaminase activity (GO:0052655);; Molecular Function: L-isoleucine transaminase activity (GO:0052656);;	K00826|0|zma:100192912|(RefSeq) uncharacterized protein LOC100192912; K00826 branched-chain amino acid aminotransferase [EC:2.6.1.42]	[E]	Amino acid transport and metabolism	Amino-transferase class IV	Branched-chain-amino-acid aminotransferase 5, chloroplastic OS=Arabidopsis thaliana GN=BCAT5 PE=1 SV=1	Branched-chain-amino-acid aminotransferase OS=Zea mays PE=2 SV=1	hypothetical protein SORBI_001G540100 [Sorghum bicolor]
Sspon.001A0000440	0	0	0	0	0	0	0	0	0
Sspon.001A0000441	13.1814	14.8414	11.8738	18.5133	14.1508	20.4607	14.5214	18.1045	16.4058	[A]	RNA processing and modification	Biological Process: spliceosomal complex assembly (GO:0000245);; Molecular Function: nucleic acid binding (GO:0003676);; Cellular Component: U2 snRNP (GO:0005686);; Molecular Function: zinc ion binding (GO:0008270);; Biological Process: protein maturation (GO:0051604);; Cellular Component: U2-type prespliceosome (GO:0071004);; Cellular Component: catalytic step 2 spliceosome (GO:0071013);;	--	[A]	RNA processing and modification	Pre-mRNA-splicing factor SF3a complex subunit 2 (Prp11);; Zinc-finger of C2H2 type	Splicing factor 3A subunit 2 OS=Homo sapiens GN=SF3A2 PE=1 SV=2	Putative uncharacterized protein Sb01g040250 OS=Sorghum bicolor GN=Sb01g040250 PE=4 SV=1	hypothetical protein SORBIDRAFT_01g040250 [Sorghum bicolor]
Sspon.001A0000450	0	0	0	0	0	0	0	0	0	--	--	Cellular Component: extracellular region (GO:0005576);; Cellular Component: cell wall (GO:0005618);; Cellular Component: membrane (GO:0016020);; Biological Process: sexual reproduction (GO:0019953);; Biological Process: cell wall organization (GO:0071555);;	--	--	--	Pollen allergen;; Lytic transglycolase	Expansin-B11 OS=Zea mays GN=EXPB11 PE=1 SV=1	Expansin-B11(Beta-expansin-11)(Pollen allergen Zea m 1a) OS=Zea mays GN=LOC100382762 PE=3 SV=1	hypothetical protein SORBI_001G540000 [Sorghum bicolor]
Sspon.001A0000460	0	0	0	0	0	0	0	0	0	--	--	Cellular Component: extracellular region (GO:0005576);; Cellular Component: cell wall (GO:0005618);; Cellular Component: membrane (GO:0016020);; Biological Process: sexual reproduction (GO:0019953);; Biological Process: cell wall organization (GO:0071555);;	--	--	--	Lytic transglycolase;; Pollen allergen	Expansin-B11 OS=Zea mays GN=EXPB11 PE=1 SV=1	Uncharacterized protein OS=Zea mays PE=3 SV=1	PREDICTED: expansin-B11-like [Zea mays]
Sspon.001A0000461	0	0	0	0	0	0	0	0	0	--	--	Cellular Component: extracellular region (GO:0005576);; Cellular Component: cell wall (GO:0005618);; Cellular Component: membrane (GO:0016020);; Biological Process: sexual reproduction (GO:0019953);; Biological Process: cell wall organization (GO:0071555);;	--	--	--	Pollen allergen;; Lytic transglycolase	Expansin-B11 OS=Zea mays GN=EXPB11 PE=1 SV=1	Putative uncharacterized protein Sb01g050240 OS=Sorghum bicolor GN=Sb01g050240 PE=3 SV=1	hypothetical protein SORBIDRAFT_01g050240 [Sorghum bicolor]
Sspon.001A0000462	0	0	0	0	0	0	0	0	0	--	--	Cellular Component: extracellular region (GO:0005576);; Cellular Component: cell wall (GO:0005618);; Cellular Component: membrane (GO:0016020);; Biological Process: sexual reproduction (GO:0019953);; Biological Process: cell wall organization (GO:0071555);;	--	--	--	Pollen allergen;; Lytic transglycolase	Expansin-B11 OS=Zea mays GN=EXPB11 PE=1 SV=1	Putative uncharacterized protein Sb01g050240 OS=Sorghum bicolor GN=Sb01g050240 PE=3 SV=1	hypothetical protein SORBI_001G540000 [Sorghum bicolor]
Sspon.001A0000463	1.12531	1.06671	1.65448	1.67535	0.775619	1.47073	1.75832	0.936119	0.799499	[O]	Posttranslational modification, protein turnover, chaperones	Biological Process: ubiquitin-dependent protein catabolic process (GO:0006511);;	--	[O]	Posttranslational modification, protein turnover, chaperones	Skp1 family, dimerisation domain	SKP1-like protein 21 OS=Arabidopsis thaliana GN=ASK21 PE=2 SV=1	Putative uncharacterized protein Sb01g050170 OS=Sorghum bicolor GN=Sb01g050170 PE=4 SV=1	hypothetical protein SORBI_001G539500 [Sorghum bicolor]
Sspon.001A0000464	0.0140141	0	0.0402856	0.0247323	0	0.027265	0	0.072975	0.0402467	--	--	Molecular Function: nucleotide binding (GO:0000166);; Cellular Component: integral component of plasma membrane (GO:0005887);; Molecular Function: proton-exporting ATPase activity, phosphorylative mechanism (GO:0008553);; Cellular Component: intracellular membrane-bounded organelle (GO:0043231);; Molecular Function: metal ion binding (GO:0046872);; Biological Process: regulation of intracellular …	--	[P]	Inorganic ion transport and metabolism	E1-E2 ATPase;; Cation transporter/ATPase, N-terminus	ATPase 7, plasma membrane-type OS=Arabidopsis thaliana GN=AHA7 PE=2 SV=1	Uncharacterized protein OS=Leersia perrieri PE=4 SV=1	hypothetical protein SORBI_001G539400 [Sorghum bicolor]
Sspon.001A0000465	0	0	0	0	0	0	0	0	0	--	--	Molecular Function: transporter activity (GO:0005215);; Cellular Component: integral component of membrane (GO:0016021);; Cellular Component: cytoplasmic vesicle (GO:0016023);; Biological Process: anion transmembrane transport (GO:0098656);;	--	[P]	Inorganic ion transport and metabolism	Citrate transporter	Putative transporter arsB OS=Dictyostelium discoideum GN=arsB PE=2 SV=1	Putative uncharacterized protein Sb01g050150 OS=Sorghum bicolor GN=Sb01g050150 PE=4 SV=1	hypothetical protein SORBIDRAFT_01g050150 [Sorghum bicolor]
Sspon.001A0000466	12.8996	11.0834	7.60118	15.1984	16.3427	15.5617	16.7853	17.8726	9.89794	--	--	Cellular Component: intracellular (GO:0005622);; Biological Process: vacuolar transport (GO:0007034);;	--	[U]	Intracellular trafficking, secretion, and vesicular transport	Snf7	Vacuolar protein sorting-associated protein 24 homolog 1 OS=Arabidopsis thaliana GN=VPS24-1 PE=1 SV=1	Charged multivesicular body protein 3 OS=Zea mays PE=2 SV=1	charged multivesicular body protein 3 [Zea mays]
Sspon.001A0000468	2.69122	0.279278	2.23846	8.01319	3.77351	7.8357	1.98775	6.03104	4.34819	--	--	Cellular Component: mitochondrion (GO:0005739);;	--	--	--	--	--	Uncharacterized protein OS=Saccharum hybrid cultivar R570 GN=SHCRBa_035_H11_F_190 PE=4 SV=1	hypothetical protein SHCRBa_035_H11_F_190 [Saccharum hybrid cultivar R570]
Sspon.001A0000500	0	0.0142348	0	0	0	0	0	0	0	--	--	Biological Process: cellular process (GO:0009987);;	--	--	--	--	--	Uncharacterized protein OS=Arundo donax PE=4 SV=1	hypothetical protein SORBI_K040300 [Sorghum bicolor]
Sspon.001A0000510	0.236515	0.148759	0	0.170444	0.193086	0	0.341261	0.294925	0.126464	--	--	--	--	--	--	--	--	Putative uncharacterized protein Sb01g050130 OS=Sorghum bicolor GN=Sb01g050130 PE=4 SV=1	hypothetical protein SORBIDRAFT_01g050130 [Sorghum bicolor]
Sspon.001A0000520	9.30605	11.091	12.7265	11.7258	13.3137	11.2937	10.4383	13.5766	15.7939	--	--	Biological Process: maltose metabolic process (GO:0000023);; Cellular Component: mitochondrion (GO:0005739);; Biological Process: starch catabolic process (GO:0005983);; Biological Process: protein dephosphorylation (GO:0006470);; Biological Process: circadian rhythm (GO:0007623);; Molecular Function: protein tyrosine/serine/threonine phosphatase activity (GO:0008138);; Cellular Component: chloro…	--	[V]	Defense mechanisms	Glycogen recognition site of AMP-activated protein kinase;; Dual specificity phosphatase, catalytic domain	Phosphoglucan phosphatase DSP4, amyloplastic OS=Castanea sativa GN=DSP4 PE=1 SV=1	RIP1 OS=Zea mays GN=gpm775 PE=2 SV=1	hypothetical protein SORBI_001G538800 [Sorghum bicolor]
Sspon.001A0000530	0	0	0	0	0	0	0	0	0	--	--	Biological Process: cellular process (GO:0009987);;	--	--	--	--	--	Uncharacterized protein OS=Arundo donax PE=4 SV=1	hypothetical protein SORBI_K040300 [Sorghum bicolor]
Sspon.001A0000540	0.180551	0.218953	0.265146	0.237271	0.354385	0.388237	0.444147	0.369437	0.525911	--	--	Cellular Component: mitochondrion (GO:0005739);;	--	--	--	--	--	Uncharacterized protein OS=Zea mays GN=Zm.20681 PE=4 SV=1	hypothetical protein SORBI_001G539000 [Sorghum bicolor]
Sspon.001A0000550	0.0161366	0.0173436	0.0756857	0.0807834	0.0685118	0.0488309	0.0366266	0.0536704	0.0735569	--	--	Cellular Component: mitochondrion (GO:0005739);;	--	--	--	--	--	Uncharacterized protein OS=Zea mays GN=Zm.20681 PE=4 SV=1	hypothetical protein SORBI_001G539000 [Sorghum bicolor]
Sspon.001A0000560	0.176981	0.580617	0.12883	0.398062	0.0487728	0.0952039	0.28283	0.338772	0.0898448	--	--	Molecular Function: zinc ion binding (GO:0008270);;	--	[O]	Posttranslational modification, protein turnover, chaperones	Ring finger domain;; RING-type zinc-finger	E3 ubiquitin-protein ligase RFWD3 OS=Homo sapiens GN=RFWD3 PE=1 SV=3	Putative uncharacterized protein Sb01g050080 OS=Sorghum bicolor GN=Sb01g050080 PE=4 SV=1	hypothetical protein SORBIDRAFT_01g050080 [Sorghum bicolor]
Sspon.001A0000561	4.51004	4.61121	5.56848	4.18331	6.38624	3.32238	2.66382	4.60679	4.28125	[G]	Carbohydrate transport and metabolism	Molecular Function: hydrolase activity, hydrolyzing O-glycosyl compounds (GO:0004553);; Cellular Component: cell wall (GO:0005618);; Biological Process: xyloglucan metabolic process (GO:0010411);; Cellular Component: cytoplasmic vesicle (GO:0016023);; Molecular Function: xyloglucan:xyloglucosyl transferase activity (GO:0016762);; Biological Process: cell wall biogenesis (GO:0042546);; Cellular Co…	K08235|0|zma:100194192|(RefSeq) uncharacterized protein LOC100194192 precursor; K08235 xyloglucan:xyloglucosyl transferase [EC:2.4.1.207]	--	--	Glycosyl hydrolases family 16;; Xyloglucan endo-transglycosylase (XET) C-terminus	Probable xyloglucan endotransglucosylase/hydrolase protein 32 OS=Arabidopsis thaliana GN=XTH32 PE=2 SV=1	Xyloglucan endotransglucosylase/hydrolase OS=Zea mays GN=si486043g09(3) PE=2 SV=1	uncharacterized protein LOC100194192 precursor [Zea mays]
Sspon.001A0000570	3.80994	4.2737	5.53087	7.02364	9.64274	10.3247	16.6167	13.7607	12.7873	--	--	Biological Process: regulation of transcription, DNA-templated (GO:0006355);;	K01527|6.67404e-84|zma:100422791|(RefSeq) transcription factor BTF3b; K01527 nascent polypeptide-associated complex subunit beta	[K]	Transcription	NAC domain	Transcription factor BTF3 homolog 4 OS=Xenopus tropicalis GN=btf3l4 PE=2 SV=1	Nascent polypeptide-associated complex subunit beta OS=Saccharum hybrid cultivar R570 GN=SHCRBa_032_N13_R_250 PE=3 SV=1	transcription factor [Saccharum hybrid cultivar R570]
Sspon.001A0000580	1.47546	1.04603	1.39122	1.53076	1.46606	1.56336	1.44096	2.065	1.35718	--	--	Molecular Function: DNA binding (GO:0003677);; Cellular Component: nucleus (GO:0005634);; Biological Process: regulation of transcription, DNA-templated (GO:0006355);; Molecular Function: lipid binding (GO:0008289);;	--	--	--	MEKHLA domain;; START domain;; Homeobox domain	Homeobox-leucine zipper protein HOX10 OS=Oryza sativa subsp. indica GN=HOX10 PE=2 SV=2	Uncharacterized protein OS=Saccharum hybrid cultivar R570 GN=SHCRBa_032_N13_F_240 PE=4 SV=1	hypothetical protein SHCRBa_032_N13_F_240 [Saccharum hybrid cultivar R570]
Sspon.001A0000581	2.43325	1.81477	2.10194	2.26865	2.18159	2.09166	2.24518	1.91824	1.67305	[R]	General function prediction only	Molecular Function: calcium ion binding (GO:0005509);; Molecular Function: GTP binding (GO:0005525);; Biological Process: metabolic process (GO:0008152);; Molecular Function: hydrolase activity (GO:0016787);;	--	[T]	Signal transduction mechanisms	C-terminal region of MMR_HSR1 domain;; TGS domain;; 50S ribosome-binding GTPase;; Ferrous iron transport protein B;; Dynamin family	Developmentally-regulated G-protein 2 OS=Arabidopsis thaliana GN=DRG2 PE=2 SV=1	Developmentally-regulated GTP-binding protein OS=Saccharum hybrid cultivar R570 GN=SHCRBa_032_N13_F_120 PE=4 SV=1	developmentally-regulated GTP-binding protein [Saccharum hybrid cultivar R570]
Sspon.001A0000610	0.834077	1.0246	0.686339	0.979249	0.625337	0.963399	1.08493	0.709572	0.785493	--	--	Molecular Function: DNA binding (GO:0003677);; Molecular Function: microtubule motor activity (GO:0003777);; Molecular Function: ATP binding (GO:0005524);; Cellular Component: nucleus (GO:0005634);; Cellular Component: kinesin complex (GO:0005871);; Cellular Component: microtubule (GO:0005874);; Biological Process: DNA-templated transcription, initiation (GO:0006352);; Biological Process: microtu…	--	[K]	Transcription	Plus-3 domain;; SWIB/MDM2 domain;; GYF domain	Zinc finger CCCH domain-containing protein 44 OS=Arabidopsis thaliana GN=At3g51120 PE=2 SV=3	Uncharacterized protein OS=Zea mays GN=Zm.103869 PE=4 SV=1	hypothetical protein SORBI_001G534700 [Sorghum bicolor]
Sspon.001A0000620	0.235487	1.03594	0	0.374111	0.363699	0.209142	1.97159	0.184279	0.785188
Sspon.001A0000630	0.484395	0.600189	0.735055	0.949695	0.641332	1.28253	1.22031	1.07604	1.0836	--	--	Cellular Component: integral component of membrane (GO:0016021);;	--	--	--	CemA family;; CemA family	Chloroplast envelope membrane protein OS=Rhodomonas salina GN=cemA PE=3 SV=1	Uncharacterized protein OS=Saccharum hybrid cultivar R570 GN=SHCRBa_062_F01_R_230 PE=4 SV=1	hypothetical protein SHCRBa_062_F01_R_230 [Saccharum hybrid cultivar R570]
Sspon.001A0000631	32.8307	55.5052	32.6939	25.9192	38.2853	18.7287	28.9107	24.9888	34.0457	[O]	Posttranslational modification, protein turnover, chaperones	Biological Process: protein peptidyl-prolyl isomerization (GO:0000413);; Molecular Function: peptidyl-prolyl cis-trans isomerase activity (GO:0003755);; Biological Process: protein folding (GO:0006457);; Cellular Component: chloroplast (GO:0009507);; Cellular Component: thylakoid lumen (GO:0031977);;	--	[O]	Posttranslational modification, protein turnover, chaperones	Cyclophilin type peptidyl-prolyl cis-trans isomerase/CLD	Peptidyl-prolyl cis-trans isomerase CYP28, chloroplastic OS=Arabidopsis thaliana GN=CYP28 PE=1 SV=1	Uncharacterized protein OS=Saccharum hybrid cultivar R570 GN=SHCRBa_062_I05_R_90 PE=4 SV=1	hypothetical protein SHCRBa_062_I05_R_90 [Saccharum hybrid cultivar R570]
Sspon.001A0000632	0	0.0875074	0.257027	0	0	0	0	0.0631145	0.0230841	--	--	Cellular Component: integral component of membrane (GO:0016021);;	--	--	--	CemA family	Chloroplast envelope membrane protein OS=Rhodomonas salina GN=cemA PE=3 SV=1	Uncharacterized protein OS=Saccharum hybrid cultivar R570 GN=SHCRBa_040_O01_F_60 PE=4 SV=1	hypothetical protein SHCRBa_040_O01_F_60 [Saccharum hybrid cultivar R570]
Sspon.001A0000633	0.0598603	0.117521	0.113785	0.198909	0.126086	0.187196	0.176109	0.0509834	0.193823	--	--	Cellular Component: nucleus (GO:0005634);; Biological Process: mRNA export from nucleus (GO:0006406);; Cellular Component: plastid (GO:0009536);; Biological Process: production of ta-siRNAs involved in RNA interference (GO:0010267);; Biological Process: defense response to fungus (GO:0050832);;	--	[Y]	Nuclear structure	THO complex subunit 1 transcription elongation factor	THO complex subunit 1 OS=Arabidopsis thaliana GN=THO1 PE=1 SV=1	Putative uncharacterized protein Sb01g049910 OS=Sorghum bicolor GN=Sb01g049910 PE=4 SV=1	hypothetical protein SORBIDRAFT_01g049910 [Sorghum bicolor]
Sspon.001A0000650	6.55106	5.38685	5.81953	7.1793	6.25576	6.31886	4.95433	4.49651	5.02979	--	--	Cellular Component: cytosol (GO:0005829);; Biological Process: chloroplast avoidance movement (GO:0009903);; Biological Process: chloroplast accumulation movement (GO:0009904);;	--	--	--	Weak chloroplast movement under blue light	Protein WEAK CHLOROPLAST MOVEMENT UNDER BLUE LIGHT 1 OS=Arabidopsis thaliana GN=WEB1 PE=1 SV=1	Uncharacterized protein OS=Saccharum hybrid cultivar R570 GN=SHCRBa_062_I05_R_30 PE=4 SV=1	hypothetical protein SHCRBa_062_I05_R_30 [Saccharum hybrid cultivar R570]
Sspon.001A0000651	1.10296	0.460611	0.693482	0.505731	0.788762	0.42661	0.852228	1.15831	0.922805	--	--	--	--	--	--	--	--	Uncharacterized protein OS=Saccharum hybrid cultivar R570 GN=SHCRBa_040_O01_F_50 PE=4 SV=1	hypothetical protein SHCRBa_040_O01_F_50 [Saccharum hybrid cultivar R570]
Sspon.001A0000652	0.583803	1.47893	0.90404	0.691541	0.366506	0.620625	0.461942	0.313236	0.490235	--	--	Cellular Component: nucleus (GO:0005634);; Biological Process: mRNA export from nucleus (GO:0006406);; Cellular Component: plastid (GO:0009536);; Biological Process: production of ta-siRNAs involved in RNA interference (GO:0010267);; Biological Process: defense response to fungus (GO:0050832);;	--	[Y]	Nuclear structure	THO complex subunit 1 transcription elongation factor	THO complex subunit 1 OS=Arabidopsis thaliana GN=THO1 PE=1 SV=1	Putative uncharacterized protein Sb01g049910 OS=Sorghum bicolor GN=Sb01g049910 PE=4 SV=1	hypothetical protein SORBIDRAFT_01g049910 [Sorghum bicolor]
Sspon.001A0000653	0	0	0	0	0	0	0	0	0	--	--	--	--	[R]	General function prediction only	--	LysM and putative peptidoglycan-binding domain-containing protein 2 OS=Homo sapiens GN=LYSMD2 PE=1 SV=1	Putative uncharacterized protein Sb01g049890 OS=Sorghum bicolor GN=Sb01g049890 PE=4 SV=1	hypothetical protein SORBIDRAFT_01g049890 [Sorghum bicolor]
Sspon.001A0000680	2.42508	2.9036	2.82367	2.49722	2.69359	3.19854	3.45625	2.36956	3.19303	[Z]	Cytoskeleton	Biological Process: mRNA splicing, via spliceosome (GO:0000398);; Molecular Function: structural constituent of cytoskeleton (GO:0005200);; Cellular Component: nucleolus (GO:0005730);; Biological Process: DNA repair (GO:0006281);; Biological Process: DNA methylation (GO:0006306);; Biological Process: mitotic recombination (GO:0006312);; Biological Process: chromatin remodeling (GO:0006338);; Biol…	--	[Z]	Cytoskeleton	Actin	Actin-related protein 4 OS=Oryza sativa subsp. japonica GN=ARP4 PE=2 SV=1	Uncharacterized protein OS=Oryza rufipogon PE=3 SV=1	PREDICTED: actin-related protein 4 [Setaria italica]
Sspon.001A0000690	0.789666	0.287086	1.29045	0.0627022	1.21205	0.730978	0.0287366	0.47057	0.208247	--	--	Molecular Function: DNA binding (GO:0003677);; Cellular Component: plasma membrane (GO:0005886);; Biological Process: root hair cell differentiation (GO:0048765);;	--	--	--	Remorin, C-terminal region	Remorin OS=Solanum tuberosum PE=1 SV=1	Putative uncharacterized protein Sb01g049810 OS=Sorghum bicolor GN=Sb01g049810 PE=4 SV=1	hypothetical protein SORBIDRAFT_01g049810 [Sorghum bicolor]
Sspon.001A0000700	0.507691	0.433668	0.854506	0.652366	0.484393	0.907145	0.668736	1.20719	0.993429	[H]	Coenzyme transport and metabolism	Molecular Function: tetrahydrofolylpolyglutamate synthase activity (GO:0004326);; Molecular Function: ATP binding (GO:0005524);; Biological Process: one-carbon metabolic process (GO:0006730);; Biological Process: tetrahydrofolylpolyglutamate biosynthetic process (GO:0046901);;	K01930|0|osa:4331360|(RefSeq) folylpolyglutamate synthase isoform X1; K01930 folylpolyglutamate synthase [EC:6.3.2.17]	[H]	Coenzyme transport and metabolism	Mur ligase middle domain	Folylpolyglutamate synthase OS=Arabidopsis thaliana GN=FPGS1 PE=1 SV=1	Folylpolyglutamate synthase OS=Zea mays GN=fgp1 PE=3 SV=1	PREDICTED: folylpolyglutamate synthetase1 isoform X1 [Zea mays]
Sspon.001A0000710	0	0	0	0	0	0	0	0	0	--	--	--	--	--	--	--	--	Putative uncharacterized protein Sb01g049850 OS=Sorghum bicolor GN=Sb01g049850 PE=4 SV=1	hypothetical protein SORBIDRAFT_01g049850 [Sorghum bicolor]
Sspon.001A0000720	6.05753	8.49386	7.35986	9.45319	7.07633	12.269	12.522	6.59768	9.64166	--	--	Biological Process: DNA methylation (GO:0006306);; Molecular Function: methyltransferase activity (GO:0008168);;	--	--	--	Stress responsive A/B Barrel Domain;; C-5 cytosine-specific DNA methylase	DNA (cytosine-5)-methyltransferase DRM1 OS=Arabidopsis thaliana GN=DRM1 PE=3 SV=2	Uncharacterized protein OS=Oryza sativa subsp. japonica GN=OsJ_09131 PE=4 SV=1	hypothetical protein OsJ_09131 [Oryza sativa Japonica Group]
Sspon.001A0000721	0	0	0	0	0	0	0	0	0	--	--	Biological Process: water transport (GO:0006833);; Cellular Component: plant-type vacuole membrane (GO:0009705);; Molecular Function: water channel activity (GO:0015250);; Molecular Function: glycerol channel activity (GO:0015254);; Biological Process: glycerol transport (GO:0015793);; Cellular Component: integral component of membrane (GO:0016021);; Biological Process: ion transmembrane transpor…	--	[G]	Carbohydrate transport and metabolism	Major intrinsic protein	Aquaporin TIP3-1 OS=Zea mays GN=TIP3-1 PE=2 SV=1	Putative uncharacterized protein Sb01g049870 OS=Sorghum bicolor GN=Sb01g049870 PE=3 SV=1	hypothetical protein SORBIDRAFT_01g049870 [Sorghum bicolor]
Sspon.001A0000722	78.9878	82.9951	81.8291	62.3881	171.688	86.7307	79.8407	104.646	90.2504	--	--	Cellular Component: extracellular region (GO:0005576);; Cellular Component: cell wall (GO:0005618);; Biological Process: lipid transport (GO:0006869);; Molecular Function: lipid binding (GO:0008289);; Cellular Component: cytoplasmic vesicle (GO:0016023);; Biological Process: cell wall organization (GO:0071555);;	--	--	--	Probable lipid transfer	Non-specific lipid-transfer protein 2 OS=Oryza sativa subsp. indica GN=LTP-2 PE=3 SV=2	Uncharacterized protein OS=Oryza rufipogon PE=4 SV=1	TPA: nonspecific lipid-transfer protein [Zea mays]
Sspon.001A0000760	0	0	2.9903	0.296131	0.265643	0.203743	2.21272	1.15006	0.279832	--	--	Cellular Component: cytoplasm (GO:0005737);; Cellular Component: integral component of membrane (GO:0016021);; Biological Process: metal ion transport (GO:0030001);; Molecular Function: transition metal ion binding (GO:0046914);; Biological Process: cellular transition metal ion homeostasis (GO:0046916);;	--	--	--	--	--	Uncharacterized protein OS=Zea mays GN=Zm.4202 PE=4 SV=1	hypothetical protein SORBI_001G535200 [Sorghum bicolor]
Sspon.001A0000780	0.00442374	0.653016	0.00304589	0.00816365	0.449153	0.149925	2.34107e-07	0.0374164	0.00118716	--	--	Cellular Component: cytoplasm (GO:0005737);; Cellular Component: integral component of membrane (GO:0016021);; Biological Process: metal ion transport (GO:0030001);; Molecular Function: transition metal ion binding (GO:0046914);; Biological Process: cellular transition metal ion homeostasis (GO:0046916);;	--	[P]	Inorganic ion transport and metabolism	--	--	Uncharacterized protein OS=Zea mays GN=Zm.4202 PE=4 SV=1	hypothetical protein SORBI_001G535200 [Sorghum bicolor]
Sspon.001A0000790	5.10911	4.4307	4.92406	3.33703	2.81819	5.40375	5.01664	3.92599	3.67236	--	--	Biological Process: intracellular protein transport (GO:0006886);; Molecular Function: obsolete protein transporter activity (GO:0008565);; Cellular Component: integral component of membrane (GO:0016021);; Biological Process: vesicle-mediated transport (GO:0016192);; Cellular Component: clathrin adaptor complex (GO:0030131);;	--	[U]	Intracellular trafficking, secretion, and vesicular transport	Adaptin N terminal region;; non-SMC mitotic condensation complex subunit 1;; Alpha adaptin AP2, C-terminal domain;; Adaptin C-terminal domain	AP-2 complex subunit alpha-1 OS=Arabidopsis thaliana GN=ALPHA-ADR PE=1 SV=1	Putative uncharacterized protein Sb01g049780 OS=Sorghum bicolor GN=Sb01g049780 PE=4 SV=1	hypothetical protein SORBI_001G534800 [Sorghum bicolor]
Sspon.001A0000791	0.132567	0.0460798	0	0.114698	0	0.0758759	0.063108	0.249154	0.0238979	--	--	Molecular Function: protein serine/threonine kinase activity (GO:0004674);; Molecular Function: ATP binding (GO:0005524);; Cellular Component: mitochondrion (GO:0005739);; Biological Process: protein phosphorylation (GO:0006468);; Cellular Component: integral component of membrane (GO:0016021);;	--	[S]	Function unknown	Protein of unknown function (DUF726);; Alpha/beta hydrolase of unknown function (DUF900)	Transmembrane and coiled-coil domain-containing protein 4 OS=Homo sapiens GN=TMCO4 PE=2 SV=1	Uncharacterized protein OS=Zea mays PE=2 SV=1	uncharacterized protein LOC100193799 [Zea mays]
Sspon.001A0000800	0	0	0	0	0	0	0	0	0	--	--	--	--	--	--	--	--	--	hypothetical protein SORBI_001G534400 [Sorghum bicolor]
Sspon.001A0000810	6.82123	5.87297	5.26768	10.9697	9.39061	12.8578	9.84458	10.3575	6.8679	[RTKL]	--	Molecular Function: protein serine/threonine kinase activity (GO:0004674);; Molecular Function: ATP binding (GO:0005524);; Biological Process: protein phosphorylation (GO:0006468);; Cellular Component: integral component of membrane (GO:0016021);;	--	[T]	Signal transduction mechanisms	Protein kinase domain;; Protein tyrosine kinase;; Phosphotransferase enzyme family	Probable receptor-like protein kinase At1g33260 OS=Arabidopsis thaliana GN=At1g33260 PE=2 SV=1	Putative uncharacterized protein Sb01g049750 OS=Sorghum bicolor GN=Sb01g049750 PE=3 SV=1	hypothetical protein SORBIDRAFT_01g049750 [Sorghum bicolor]
Sspon.001A0000811	0	0.140669	0.0280008	0.077518	0	0	0	0	0	--	--	Molecular Function: protein serine/threonine kinase activity (GO:0004674);; Molecular Function: ATP binding (GO:0005524);; Cellular Component: mitochondrion (GO:0005739);; Biological Process: protein phosphorylation (GO:0006468);; Cellular Component: integral component of membrane (GO:0016021);;	--	[S]	Function unknown	Protein of unknown function (DUF726)	--	Putative uncharacterized protein Sb01g049760 OS=Sorghum bicolor GN=Sb01g049760 PE=4 SV=1	hypothetical protein SORBI_001G534600 [Sorghum bicolor]
Sspon.001A0000820	0.0382817	0.139654	0.150137	0.140656	0.226345	0	0	0.18865	0.244783	--	--	Molecular Function: DNA binding (GO:0003677);; Cellular Component: plastid (GO:0009536);; Cellular Component: cytoplasmic vesicle (GO:0016023);;	--	[K]	Transcription	Myb/SANT-like DNA-binding domain;; Myb-like DNA-binding domain;; Myb-like DNA-binding domain;; Alcohol dehydrogenase transcription factor Myb/SANT-like	Trihelix transcription factor GT-2 OS=Arabidopsis thaliana GN=GT-2 PE=2 SV=1	Putative uncharacterized protein Sb01g049740 OS=Sorghum bicolor GN=Sb01g049740 PE=4 SV=1	hypothetical protein SORBI_001G534300 [Sorghum bicolor]
Sspon.001A0000830	0	0	0	0.0381545	0	0	0	0.0748329	0	[S]	Function unknown	Biological Process: ribosomal large subunit assembly (GO:0000027);; Biological Process: maturation of LSU-rRNA from tricistronic rRNA transcript (SSU-rRNA, 5.8S rRNA, LSU-rRNA) (GO:0000463);; Biological Process: RNA methylation (GO:0001510);; Cellular Component: nucleolus (GO:0005730);; Molecular Function: rRNA binding (GO:0019843);;	K14847|4.88312e-176|zma:100381340|(RefSeq) brix domain-containing protein 1; K14847 ribosome production factor 2	[J]	Translation, ribosomal structure and biogenesis	Brix domain	Ribosome production factor 2 homolog OS=Oryza sativa subsp. japonica GN=Os01g0513800 PE=2 SV=1	Brix domain-containing protein 1 OS=Zea mays PE=2 SV=1	brix domain-containing protein 1 [Zea mays]
Sspon.001A0000840	0	0	0	0	0	0	0	0	0	--	--	Biological Process: metabolic process (GO:0008152);; Cellular Component: cytoplasmic vesicle (GO:0016023);; Molecular Function: hydrolase activity, acting on ester bonds (GO:0016788);;	--	--	--	GDSL-like Lipase/Acylhydrolase	GDSL esterase/lipase At5g45910 OS=Arabidopsis thaliana GN=At5g45910 PE=2 SV=1	Uncharacterized protein OS=Setaria italica GN=Si024357m.g PE=4 SV=1	PREDICTED: GDSL esterase/lipase At2g27360-like isoform X2 [Setaria italica]
Sspon.001A0000850	0.30889	0.623599	0.667309	0.132851	0.677424	0.71287	0.398629	0.254329	0.343352	--	--	Molecular Function: DNA binding (GO:0003677);; Cellular Component: plastid (GO:0009536);; Cellular Component: cytoplasmic vesicle (GO:0016023);;	--	[K]	Transcription	Myb/SANT-like DNA-binding domain;; Myb-like DNA-binding domain;; Myb-like DNA-binding domain;; Alcohol dehydrogenase transcription factor Myb/SANT-like	Trihelix transcription factor GT-2 OS=Arabidopsis thaliana GN=GT-2 PE=2 SV=1	Putative uncharacterized protein Sb01g049740 OS=Sorghum bicolor GN=Sb01g049740 PE=4 SV=1	hypothetical protein SORBIDRAFT_01g049740 [Sorghum bicolor]
Sspon.001A0000860	0	0	0	0	0	0	0	0	0	--	--	--	--	--	--	Protein of unknown function (DUF295)	--	Uncharacterized protein OS=Setaria italica GN=Si026416m.g PE=4 SV=1	hypothetical protein SORBI_005G171700 [Sorghum bicolor]
Sspon.001A0000870	0.0268336	0.0464749	0.0550022	0.20167	0.108431	0.175375	0.283082	0.262246	0.176219	[Z]	Cytoskeleton	Molecular Function: microtubule motor activity (GO:0003777);; Molecular Function: ATP binding (GO:0005524);; Cellular Component: kinesin complex (GO:0005871);; Cellular Component: microtubule (GO:0005874);; Biological Process: microtubule-based movement (GO:0007018);; Molecular Function: microtubule binding (GO:0008017);; Biological Process: metabolic process (GO:0008152);; Molecular Function: AT…	--	[Z]	Cytoskeleton	Kinesin motor domain;; Microtubule binding;; Kinesin motor domain;; Di-glucose binding within endoplasmic reticulum	Kinesin-like protein KIFC3 OS=Mus musculus GN=Kifc3 PE=1 SV=4	Kinesin-like protein OS=Sorghum bicolor GN=Sb01g049720 PE=3 SV=1	hypothetical protein SORBI_001G534000 [Sorghum bicolor]
Sspon.001A0000880	0	0	0	0	0	0	0	0	0	--	--	--	--	--	--	--	--	Uncharacterized protein OS=Setaria italica GN=Si018523m.g PE=4 SV=1	--
Sspon.001A0000890	0.0207735	0	0.0418682	0.194358	0.207834	0.326271	0.213642	0.192525	0.380223	[Z]	Cytoskeleton	Molecular Function: microtubule motor activity (GO:0003777);; Molecular Function: ATP binding (GO:0005524);; Cellular Component: kinesin complex (GO:0005871);; Cellular Component: microtubule (GO:0005874);; Biological Process: microtubule-based movement (GO:0007018);; Molecular Function: microtubule binding (GO:0008017);; Biological Process: metabolic process (GO:0008152);; Molecular Function: AT…	--	[Z]	Cytoskeleton	Kinesin motor domain;; Microtubule binding	Kinesin-like protein KIFC3 OS=Mus musculus GN=Kifc3 PE=1 SV=4	Kinesin-like protein OS=Sorghum bicolor GN=Sb01g049720 PE=3 SV=1	hypothetical protein SORBI_001G534000 [Sorghum bicolor]
Sspon.001A0000900	12.2096	11.1854	14.3805	7.20786	6.21163	6.7448	3.39544	2.13274	5.75792	--	--	Cellular Component: mitochondrion (GO:0005739);; Cellular Component: integral component of membrane (GO:0016021);;	--	--	--	--	--	Putative uncharacterized protein Sb01g049710 OS=Sorghum bicolor GN=Sb01g049710 PE=4 SV=1	hypothetical protein SORBIDRAFT_01g049710 [Sorghum bicolor]
Sspon.001A0000910	8.16578	2.43062	7.66451	2.40743	6.06947	4.53692	3.6595	4.84986	3.874	--	--	Molecular Function: translation initiation factor activity (GO:0003743);; Cellular Component: intracellular (GO:0005622);; Biological Process: translational initiation (GO:0006413);; Biological Process: protein targeting to mitochondrion (GO:0006626);;	--	[J]	Translation, ribosomal structure and biogenesis	Translation initiation factor 1A / IF-1	Probable RNA-binding protein EIF1AD OS=Macaca fascicularis GN=EIF1AD PE=2 SV=1	Putative uncharacterized protein Sb01g049700 OS=Sorghum bicolor GN=Sb01g049700 PE=4 SV=1	hypothetical protein SORBIDRAFT_01g049700 [Sorghum bicolor]
Sspon.001A0000920	0.0911137	0.0158732	0	0.352367	0.136173	0	0.0726132	0.232777	0.181993	[RTKL]	--	Molecular Function: protein serine/threonine kinase activity (GO:0004674);; Molecular Function: ATP binding (GO:0005524);; Cellular Component: cytoplasm (GO:0005737);; Biological Process: regulation of mitotic cell cycle (GO:0007346);; Biological Process: signal transduction by protein phosphorylation (GO:0023014);; Biological Process: stress-activated protein kinase signaling cascade (GO:0031098…	--	[T]	Signal transduction mechanisms	Protein kinase domain;; Protein tyrosine kinase	Serine/threonine-protein kinase fray2 OS=Dictyostelium discoideum GN=fray2 PE=3 SV=1	Uncharacterized protein OS=Oryza meridionalis PE=4 SV=1	hypothetical protein SORBI_001G533700 [Sorghum bicolor]
Sspon.001A0000930	5.99881	4.83278	6.64343	5.73181	3.52466	5.40781	6.03132	5.53938	5.16579	--	--	Molecular Function: protein serine/threonine kinase activity (GO:0004674);; Molecular Function: ATP binding (GO:0005524);; Biological Process: regulation of mitotic cell cycle (GO:0007346);; Cellular Component: cytoplasmic vesicle (GO:0016023);; Biological Process: signal transduction by protein phosphorylation (GO:0023014);; Biological Process: stress-activated protein kinase signaling cascade (…	--	[T]	Signal transduction mechanisms	--	--	ATP binding protein OS=Zea mays PE=2 SV=1	hypothetical protein SORBI_001G533700 [Sorghum bicolor]
Sspon.001A0000931	0.455856	0.13781	0	1.35973	0.65416	0.735196	0.550362	0.246503	0.541667	[O]	Posttranslational modification, protein turnover, chaperones	Molecular Function: ATP binding (GO:0005524);; Cellular Component: membrane (GO:0016020);; Cellular Component: cytoplasmic vesicle (GO:0016023);;	--	[O]	Posttranslational modification, protein turnover, chaperones	ATPase family associated with various cellular activities (AAA);; Domain associated at C-terminal with AAA	AAA-ATPase At2g46620 OS=Arabidopsis thaliana GN=At2g46620 PE=2 SV=1	Putative uncharacterized protein Sb01g049680 OS=Sorghum bicolor GN=Sb01g049680 PE=4 SV=1	hypothetical protein SORBIDRAFT_01g049680 [Sorghum bicolor]
Sspon.001A0000940	1.68207e-06	6.55529e-07	1.48334e-06	0.39401	1.01073	0.226058	0.446968	5.09891e-06	9.13633e-06	--	--	Molecular Function: P-P-bond-hydrolysis-driven protein transmembrane transporter activity (GO:0015450);; Cellular Component: mitochondrial intermembrane space protein transporter complex (GO:0042719);; Cellular Component: TIM22 mitochondrial import inner membrane insertion complex (GO:0042721);; Biological Process: cellular metabolic process (GO:0044237);; Biological Process: protein insertion in…	K17777|7.98934e-56|osa:4352583|(RefSeq) mitochondrial import inner membrane translocase subunit Tim9; K17777 mitochondrial import inner membrane translocase subunit TIM9	[U]	Intracellular trafficking, secretion, and vesicular transport	Tim10/DDP family zinc finger	Mitochondrial import inner membrane translocase subunit Tim9 OS=Oryza sativa subsp. japonica GN=TIM9 PE=3 SV=2	Uncharacterized protein OS=Setaria italica GN=Si038227m.g PE=4 SV=1	PREDICTED: mitochondrial import inner membrane translocase subunit Tim9 [Setaria italica]
Sspon.001A0000950	2.84176	3.56757	2.80048	1.04558	1.38599	1.18821	3.3804	2.94194	3.84603	--	--	Cellular Component: membrane (GO:0016020);; Cellular Component: cytoplasmic vesicle (GO:0016023);;	--	[G]	Carbohydrate transport and metabolism	Sugar-tranasporters, 12 TM	Molybdate-anion transporter OS=Takifugu rubripes GN=mfsd5 PE=3 SV=1	Major Facilitator family protein OS=Zea mays GN=Zm.85207 PE=2 SV=1	major Facilitator superfamily protein [Zea mays]
Sspon.001A0000951	40.9156	46.4226	45.537	46.7185	54.9682	52.558	52.2711	40.7135	52.8593	[O]	Posttranslational modification, protein turnover, chaperones	Cellular Component: TIM23 mitochondrial import inner membrane translocase complex (GO:0005744);; Molecular Function: protein transmembrane transporter activity (GO:0015266);; Biological Process: protein import into mitochondrial matrix (GO:0030150);; Cellular Component: integral component of mitochondrial inner membrane (GO:0031305);;	--	[U]	Intracellular trafficking, secretion, and vesicular transport	Tim17/Tim22/Tim23/Pmp24 family	Mitochondrial import inner membrane translocase subunit TIM23-2 OS=Arabidopsis thaliana GN=TIM23-2 PE=1 SV=1	Putative uncharacterized protein Sb01g049640 OS=Sorghum bicolor GN=Sb01g049640 PE=4 SV=1	hypothetical protein SORBIDRAFT_01g049640 [Sorghum bicolor]
Sspon.001A0000970	0.196393	0	0	0.146679	0.596747	0	2.10647	0.566534	1.88379	--	--	Molecular Function: electron transfer activity (GO:0009055);; Cellular Component: integral component of membrane (GO:0016021);; Cellular Component: cytoplasmic vesicle (GO:0016023);; Cellular Component: anchored component of plasma membrane (GO:0046658);;	--	--	--	Plastocyanin-like domain	Early nodulin-like protein 1 OS=Arabidopsis thaliana GN=At2g25060 PE=1 SV=2	Putative uncharacterized protein Sb01g049630 OS=Sorghum bicolor GN=Sb01g049630 PE=4 SV=1	hypothetical protein SORBIDRAFT_01g049630 [Sorghum bicolor]
Sspon.001A0000980	0.639941	0.288449	0.634074	0.666306	0.651884	0.635298	0.743648	0.442843	0.74091	--	--	Molecular Function: RNA binding (GO:0003723);; Molecular Function: ATP binding (GO:0005524);; Cellular Component: cytoplasm (GO:0005737);; Molecular Function: kinase activity (GO:0016301);; Biological Process: phosphorylation (GO:0016310);; Molecular Function: phosphotransferase activity, alcohol group as acceptor (GO:0016773);; Biological Process: cellulose biosynthetic process (GO:0030244);; Bi…	--	[G]	Carbohydrate transport and metabolism	L-fucokinase;; GHMP kinases N terminal domain;; GHMP kinases C terminal	Bifunctional fucokinase/fucose pyrophosphorylase OS=Arabidopsis thaliana GN=FKGP PE=1 SV=2	Bifunctional fucokinase/fucose pyrophosphorylase OS=Morus notabilis GN=L484_023473 PE=3 SV=1	Bifunctional fucokinase/fucose pyrophosphorylase [Morus notabilis]
Sspon.001A0000990	4.11086	10.6274	6.78035	0.640195	2.22735	0.961601	2.3116	2.84134	3.40863	--	--	Cellular Component: endosome (GO:0005768);; Cellular Component: trans-Golgi network (GO:0005802);; Cellular Component: integral component of membrane (GO:0016021);; Cellular Component: cytoplasmic vesicle (GO:0016023);;	--	--	--	--	--	Putative uncharacterized protein Sb01g049610 OS=Sorghum bicolor GN=Sb01g049610 PE=4 SV=1	hypothetical protein SORBIDRAFT_01g049610 [Sorghum bicolor]
Sspon.001A0001000	0.973708	1.24205	0.585059	0.945411	1.21081	0.603397	0.438682	0.893231	0.506372	--	--	--	--	[R]	General function prediction only	PPR repeat family;; PPR repeat;; PPR repeat;; Pentatricopeptide repeat domain;; Pentacotripeptide-repeat region of PROPR	Pentatricopeptide repeat-containing protein At3g53170 OS=Arabidopsis thaliana GN=At3g53170 PE=3 SV=1	Pentatricopeptide repeat-containing protein OS=Saccharum hybrid cultivar R570 GN=SHCRBa_218_D04_F_240 PE=4 SV=1	pentatricopeptide repeat-containing protein [Saccharum hybrid cultivar R570]
Sspon.001A0001001	0	0	0	0	0	0	0	0	0	[R]	General function prediction only	--	--	[S]	Function unknown	WD domain, G-beta repeat;; Anaphase-promoting complex subunit 4 WD40 domain	WD repeat-containing protein 44 OS=Bos taurus GN=WDR44 PE=1 SV=1	Signal transducer OS=Saccharum hybrid cultivar R570 GN=SHCRBa_218_D04_R_220 PE=4 SV=1	signal transducer [Saccharum hybrid cultivar R570]
Sspon.001A0001002	1.0628	1.09533	0.45412	0.40687	1.75067	1.06214	1.92975	0.705807	0.52718	[S]	Function unknown	Molecular Function: pyridoxamine-phosphate oxidase activity (GO:0004733);; Biological Process: pyridoxal 5'-phosphate salvage (GO:0009443);; Cellular Component: plastid (GO:0009536);; Molecular Function: FMN binding (GO:0010181);; Biological Process: oxidation-reduction process (GO:0055114);;	--	[S]	Function unknown	Pyridoxamine 5'-phosphate oxidase;; Pyridoxamine 5'-phosphate oxidase	Pyridoxine/pyridoxamine 5'-phosphate oxidase 2 OS=Arabidopsis thaliana GN=PPOX2 PE=1 SV=2	Putative uncharacterized protein Sb01g049560 OS=Sorghum bicolor GN=Sb01g049560 PE=4 SV=1	hypothetical protein SORBIDRAFT_01g049560 [Sorghum bicolor]
Sspon.001A0001003	0	0	0	0	0	0	0	0	0.48459	[IQR]	--	Molecular Function: oxidoreductase activity (GO:0016491);; Biological Process: oxidation-reduction process (GO:0055114);;	--	[Q]	Secondary metabolites biosynthesis, transport and catabolism	short chain dehydrogenase;; Enoyl-(Acyl carrier protein) reductase;; KR domain	Short-chain dehydrogenase TIC 32, chloroplastic OS=Arabidopsis thaliana GN=TIC32 PE=2 SV=1	Retinol dehydrogenase OS=Saccharum hybrid cultivar R570 GN=SHCRBa_218_D04_F_160 PE=3 SV=1	retinol dehydrogenase [Saccharum hybrid cultivar R570]
Sspon.001A0001020	1.27728	4.41514	2.15821	2.72982	4.45082	2.19054	3.44931	2.40868	4.37443	--	--	--	--	--	--	--	--	Putative uncharacterized protein Sb04g032880 OS=Sorghum bicolor GN=Sb04g032880 PE=4 SV=1	hypothetical protein SORBIDRAFT_04g032880 [Sorghum bicolor]
Sspon.001A0001021	0.511798	0.457884	0.786834	0.681879	0.585895	0.335489	0.835687	0.330182	0.335175	--	--	--	--	--	--	Remorin, C-terminal region	--	Uncharacterized protein OS=Zea mays GN=LOC100217016 PE=2 SV=1	hypothetical protein SORBI_004G294800 [Sorghum bicolor]
Sspon.001A0001022	1.07348	0.668681	1.16783	0.648305	0.25891	1.11211	1.28241	1.24436	1.07003	--	--	--	--	[R]	General function prediction only	F-box-like	F-box protein At5g51380 OS=Arabidopsis thaliana GN=At5g51380 PE=2 SV=1	Putative uncharacterized protein Sb04g032860 OS=Sorghum bicolor GN=Sb04g032860 PE=4 SV=1	hypothetical protein SORBIDRAFT_04g032860 [Sorghum bicolor]
Sspon.001A0001040	0.250256	0.404211	0.294669	0.623912	0.328379	0.434703	0.411808	0.563676	0.723531	[U]	Intracellular trafficking, secretion, and vesicular transport	Cellular Component: integral component of membrane (GO:0016021);; Cellular Component: intracellular membrane-bounded organelle (GO:0043231);; Cellular Component: cytoplasmic part (GO:0044444);; Biological Process: protein insertion into membrane (GO:0051205);;	--	[OU]	--	60Kd inner membrane protein	Mitochondrial inner membrane protein OXA1 OS=Arabidopsis thaliana GN=OXA1 PE=2 SV=2	Inner membrane protein OS=Saccharum hybrid cultivar R570 GN=SHCRBa_218_D04_R_90 PE=3 SV=1	inner membrane protein [Saccharum hybrid cultivar R570]
Sspon.001A0001041	22.3304	12.1496	14.2225	10.8547	19.3261	13.7483	17.5002	14.0377	11.9006	--	--	Biological Process: metabolic process (GO:0008152);; Molecular Function: hydrolase activity (GO:0016787);;	--	--	--	--	--	Os03g0116200 protein (Fragment) OS=Oryza sativa subsp. japonica GN=Os03g0116200 PE=4 SV=1	hypothetical protein ZEAMMB73_592708 [Zea mays]
Sspon.001A0001050	0.271743	0	0.235534	0	0.104851	0	0.0501323	0.253514	0	--	--	Molecular Function: serine-type endopeptidase activity (GO:0004252);; Cellular Component: integral component of membrane (GO:0016021);; Biological Process: protein processing (GO:0016485);;	--	[T]	Signal transduction mechanisms	Rhomboid family	RHOMBOID-like protein 2 OS=Arabidopsis thaliana GN=RBL2 PE=1 SV=1	Rhomboid-like protein OS=Sorghum bicolor GN=Sb01g049520 PE=3 SV=1	hypothetical protein SORBIDRAFT_01g049520 [Sorghum bicolor]
Sspon.001A0001060	5.07819	4.94634	5.41429	5.64958	3.74915	4.29122	4.43559	6.3639	5.28901	--	--	Cellular Component: cytosol (GO:0005829);; Biological Process: protein-containing complex assembly (GO:0006461);; Biological Process: sister chromatid cohesion (GO:0007062);; Biological Process: reciprocal meiotic recombination (GO:0007131);; Cellular Component: COP9 signalosome (GO:0008180);; Biological Process: photomorphogenesis (GO:0009640);; Biological Process: seed germination (GO:0009845);…	--	[OT]	--	26S proteasome subunit RPN7	COP9 signalosome complex subunit 1 OS=Arabidopsis thaliana GN=CSN1 PE=1 SV=2	Putative uncharacterized protein Sb01g049510 OS=Sorghum bicolor GN=Sb01g049510 PE=4 SV=1	hypothetical protein SORBIDRAFT_01g049510 [Sorghum bicolor]
Sspon.001A0001070	3.25807	2.34964	2.75414	2.53536	2.26197	3.2906	2.8214	4.50772	3.47917	--	--	--	--	--	--	--	F-box protein At4g00755 OS=Arabidopsis thaliana GN=At4g00755 PE=2 SV=1	Putative uncharacterized protein Sb01g049490 OS=Sorghum bicolor GN=Sb01g049490 PE=4 SV=1	hypothetical protein SORBIDRAFT_01g049490 [Sorghum bicolor]
Sspon.001A0001071	3.31876	3.35353	2.85106	2.38473	4.77702	1.56906	2.26373	3.21736	3.55438	[E]	Amino acid transport and metabolism	Molecular Function: 4-hydroxy-tetrahydrodipicolinate reductase (GO:0008839);; Biological Process: lysine biosynthetic process via diaminopimelate (GO:0009089);; Cellular Component: chloroplast stroma (GO:0009570);; Biological Process: photosynthetic electron transport in photosystem I (GO:0009773);; Biological Process: leaf morphogenesis (GO:0009965);; Biological Process: stomatal complex morphog…	--	--	--	Dihydrodipicolinate reductase, N-terminus;; Dihydrodipicolinate reductase, C-terminus	Dihydrodipicolinate reductase-like protein CRR1, chloroplastic OS=Arabidopsis thaliana GN=DAPB3 PE=2 SV=1	Putative uncharacterized protein Sb01g049480 OS=Sorghum bicolor GN=Sb01g049480 PE=4 SV=1	hypothetical protein SORBI_001G531800 [Sorghum bicolor]
Sspon.001A0001080	7.30659	6.09068	5.73767	7.79602	3.26722	6.78485	1.60535	4.3715	6.53971
Sspon.001A0001100	51.5959	60.0019	49.9351	34.1131	46.1173	35.4776	37.6626	37.2371	34.8082	--	--	Cellular Component: integral component of peroxisomal membrane (GO:0005779);; Biological Process: peroxisome fission (GO:0016559);; Biological Process: regulation of peroxisome size (GO:0044375);;	--	[U]	Intracellular trafficking, secretion, and vesicular transport	Peroxisomal biogenesis factor 11 (PEX11)	Peroxisomal membrane protein 11-1 OS=Oryza sativa subsp. japonica GN=PEX11-1 PE=2 SV=1	Putative uncharacterized protein Sb01g049450 OS=Sorghum bicolor GN=Sb01g049450 PE=4 SV=1	hypothetical protein SORBIDRAFT_01g049450 [Sorghum bicolor]
Sspon.001A0001101	1.1845	1.77637	1.86015	1.47494	1.39445	1.38046	0.848468	0.677248	1.18472	[H]	Coenzyme transport and metabolism	Molecular Function: hydrolase activity, hydrolyzing O-glycosyl compounds (GO:0004553);; Biological Process: carbohydrate metabolic process (GO:0005975);; Molecular Function: zinc ion binding (GO:0008270);; Molecular Function: diaminohydroxyphosphoribosylaminopyrimidine deaminase activity (GO:0008835);; Biological Process: riboflavin biosynthetic process (GO:0009231);; Biological Process: RNA modi…	--	[F]	Nucleotide transport and metabolism	Cytidine and deoxycytidylate deaminase zinc-binding region;; MafB19-like deaminase	Riboflavin biosynthesis protein PYRD, chloroplastic OS=Zea mays GN=PYRD PE=2 SV=1	Putative uncharacterized protein Sb01g049430 OS=Sorghum bicolor GN=Sb01g049430 PE=4 SV=1	hypothetical protein SORBIDRAFT_01g049430 [Sorghum bicolor]
Sspon.001A0001110	0.283618	0	0.960334	0.327221	0	0	0.74792	0.317146	0.363638	[G]	Carbohydrate transport and metabolism	Molecular Function: hydrolase activity, hydrolyzing O-glycosyl compounds (GO:0004553);; Biological Process: carbohydrate metabolic process (GO:0005975);;	--	--	--	Glycosyl hydrolases family 16	Xyloglucan endotransglucosylase/hydrolase protein 31 OS=Arabidopsis thaliana GN=XTH31 PE=1 SV=2	Putative uncharacterized protein Sb01g049420 OS=Sorghum bicolor GN=Sb01g049420 PE=4 SV=1	hypothetical protein SORBIDRAFT_01g049420 [Sorghum bicolor]
Sspon.001A0001120	0.400576	0.493205	0.488656	0.422621	0.431535	0.550504	0.702635	0.614962	0.529035	[G]	Carbohydrate transport and metabolism	Cellular Component: mitochondrion (GO:0005739);; Cellular Component: plastid (GO:0009536);; Biological Process: chlorophyll catabolic process (GO:0015996);; Molecular Function: kinase activity (GO:0016301);; Biological Process: phosphorylation (GO:0016310);;	--	[R]	General function prediction only	Fructosamine kinase	Protein-ribulosamine 3-kinase, chloroplastic OS=Oryza sativa subsp. indica GN=OsI_09747 PE=3 SV=1	Putative uncharacterized protein Sb01g049410 OS=Sorghum bicolor GN=Sb01g049410 PE=4 SV=1	hypothetical protein SORBIDRAFT_01g049410 [Sorghum bicolor]
Sspon.001A0001121	0	0	0	0	0	0.680354	0.147938	0	0	--	--	Molecular Function: DNA binding (GO:0003677);; Molecular Function: DNA-binding transcription factor activity (GO:0003700);; Cellular Component: nucleus (GO:0005634);; Biological Process: regulation of transcription, DNA-templated (GO:0006355);;	--	--	--	AP2 domain	Ethylene-responsive transcription factor ERF025 OS=Arabidopsis thaliana GN=ERF025 PE=2 SV=1	Putative uncharacterized protein Sb01g049400 OS=Sorghum bicolor GN=Sb01g049400 PE=4 SV=1	hypothetical protein SORBI_001G531100 [Sorghum bicolor]
Sspon.001A0001122	3.50134	1.98425	2.96285	3.60676	3.40603	3.52377	4.11811	4.39632	3.58546	[O]	Posttranslational modification, protein turnover, chaperones	Molecular Function: ATP binding (GO:0005524);; Cellular Component: cytosol (GO:0005829);; Biological Process: gluconeogenesis (GO:0006094);; Biological Process: glycolytic process (GO:0006096);; Biological Process: protein folding (GO:0006457);; Biological Process: cytoskeleton organization (GO:0007010);; Biological Process: response to salt stress (GO:0009651);; Biological Process: proteasomal p…	--	[O]	Posttranslational modification, protein turnover, chaperones	TCP-1/cpn60 chaperonin family	T-complex protein 1 subunit delta OS=Arabidopsis thaliana GN=CCT4 PE=1 SV=1	T-complex protein 1 subunit delta OS=Sorghum bicolor GN=Sb01g049370 PE=3 SV=1	hypothetical protein SORBIDRAFT_01g049370 [Sorghum bicolor]
Sspon.001A0001130	7.33169	5.71616	2.83341	3.95787	5.93059	4.73256	6.49725	3.98337	5.57746	[S]	Function unknown	Cellular Component: integral component of membrane (GO:0016021);; Cellular Component: cytoplasmic vesicle (GO:0016023);;	--	[S]	Function unknown	Per1-like;; Per1-like	Post-GPI attachment to proteins factor 3 OS=Danio rerio GN=pgap3 PE=2 SV=1	Putative uncharacterized protein Sb01g049340 OS=Sorghum bicolor GN=Sb01g049340 PE=4 SV=1	hypothetical protein SORBIDRAFT_01g049340 [Sorghum bicolor]
Sspon.001A0001140	1.40703	1.04845	0.865671	2.12578	1.54362	1.11447	1.67515	1.74955	1.0185	[RTKL]	--	Molecular Function: cyclin-dependent protein serine/threonine kinase activity (GO:0004693);; Molecular Function: ATP binding (GO:0005524);; Cellular Component: cytosol (GO:0005829);; Cellular Component: plasma membrane (GO:0005886);; Biological Process: cellular response to nitrogen starvation (GO:0006995);; Biological Process: mitotic cell cycle (GO:0007067);; Biological Process: positive regula…	K02206|0|zma:100284730|(RefSeq) uncharacterized protein LOC100284730; K02206 cyclin-dependent kinase 2 [EC:2.7.11.22]	[R]	General function prediction only	Protein kinase domain;; Protein tyrosine kinase	Cell division control protein 2 homolog OS=Zea mays GN=CDC2 PE=2 SV=1	Cell-division-cycle-2 kinase OS=Saccharum hybrid cultivar ROC16 GN=Cdc2 PE=2 SV=2	cell-division-cycle-2 kinase [Saccharum hybrid cultivar ROC16]
Sspon.001A0001150	0.463014	0.1237	0.183606	0.143997	0.15811	0.138097	0.103006	0.994655	0.517439	[I]	Lipid transport and metabolism	Molecular Function: hydroxymethylglutaryl-CoA synthase activity (GO:0004421);; Cellular Component: cytosol (GO:0005829);; Cellular Component: plasmodesma (GO:0009506);; Biological Process: isopentenyl diphosphate biosynthetic process, mevalonate pathway (GO:0019287);;	--	[I]	Lipid transport and metabolism	Hydroxymethylglutaryl-coenzyme A synthase C terminal;; Hydroxymethylglutaryl-coenzyme A synthase N terminal;; 3-Oxoacyl-[acyl-carrier-protein (ACP)] synthase III C terminal	Hydroxymethylglutaryl-CoA synthase OS=Arabidopsis thaliana GN=HMGS PE=1 SV=2	Putative uncharacterized protein Sb01g049310 OS=Sorghum bicolor GN=Sb01g049310 PE=4 SV=1	hypothetical protein SORBIDRAFT_01g049310 [Sorghum bicolor]
Sspon.001A0001151	0.847755	0.344778	0.735566	0.55527	0.760502	0.874664	0.62438	0.709556	0.752586	--	--	Molecular Function: catalytic activity (GO:0003824);; Biological Process: acetyl-CoA metabolic process (GO:0006084);; Biological Process: isoprenoid biosynthetic process (GO:0008299);; Biological Process: embryo development ending in seed dormancy (GO:0009793);;	--	--	--	Spinocerebellar ataxia type 10 protein domain	--	Putative uncharacterized protein Sb01g049305 OS=Sorghum bicolor GN=Sb01g049305 PE=4 SV=1	hypothetical protein SORBI_001G530000 [Sorghum bicolor]
Sspon.001A0001152	0	0	0	0	0	0	0	0	0	[I]	Lipid transport and metabolism	Molecular Function: phospholipase D activity (GO:0004630);; Molecular Function: calcium ion binding (GO:0005509);; Cellular Component: membrane (GO:0016020);; Biological Process: lipid catabolic process (GO:0016042);; Biological Process: phosphatidylcholine metabolic process (GO:0046470);; Molecular Function: N-acylphosphatidylethanolamine-specific phospholipase D activity (GO:0070290);;	K01115|0|osa:4331421|(RefSeq) phospholipase D beta 1; K01115 phospholipase D1/2 [EC:3.1.4.4]	[I]	Lipid transport and metabolism	C2 domain;; Phospholipase D Active site motif;; PLD-like domain	Phospholipase D beta 1 OS=Arabidopsis thaliana GN=PLDBETA1 PE=1 SV=4	Phospholipase D OS=Setaria italica GN=Si039817m.g PE=3 SV=1	hypothetical protein SORBI_001G529800 [Sorghum bicolor]
Sspon.001A0001160	0.282967	0.518466	0.184061	0.135887	0.275713	0.156578	1.18312	0.9483	0.755936	[O]	Posttranslational modification, protein turnover, chaperones	Molecular Function: serine-type endopeptidase activity (GO:0004252);; Cellular Component: cell wall (GO:0005618);; Biological Process: proteolysis (GO:0006508);; Cellular Component: cytoplasmic vesicle (GO:0016023);;	--	--	--	Subtilase family;; PA domain;; Peptidase inhibitor I9	Subtilisin-like protease SBT1.6 OS=Arabidopsis thaliana GN=SBT1.6 PE=2 SV=1	Putative uncharacterized protein Sb01g049280 OS=Sorghum bicolor GN=Sb01g049280 PE=4 SV=1	hypothetical protein SORBIDRAFT_01g049280 [Sorghum bicolor]
Sspon.001A0001170	0	0	0	0	0	0	0	0	0	--	--	Cellular Component: 1,3-beta-D-glucan synthase complex (GO:0000148);; Molecular Function: 1,3-beta-D-glucan synthase activity (GO:0003843);; Cellular Component: mitochondrion (GO:0005739);; Biological Process: (1->3)-beta-D-glucan biosynthetic process (GO:0006075);; Cellular Component: integral component of membrane (GO:0016021);;	--	[M]	Cell wall/membrane/envelope biogenesis	--	Callose synthase 9 OS=Arabidopsis thaliana GN=CALS9 PE=2 SV=2	ATGSL10 (Glucan synthase-like 10) OS=Arundo donax PE=4 SV=1	hypothetical protein SORBIDRAFT_01g049270 [Sorghum bicolor]
Sspon.001A0001180	0	0	0	0	0	0	0	0	0	--	--	Cellular Component: plant-type vacuole membrane (GO:0009705);; Cellular Component: integral component of membrane (GO:0016021);; Biological Process: viral replication complex formation and maintenance (GO:0046786);;	--	--	--	Protein of unknown function (DUF1084)	Tobamovirus multiplication protein 3 OS=Arabidopsis thaliana GN=TOM3 PE=1 SV=2	Uncharacterized protein OS=Setaria italica GN=Si036922m.g PE=4 SV=1	PREDICTED: tobamovirus multiplication protein 3-like [Setaria italica]
Sspon.001A0001190	1.95725	1.87303	2.06226	1.92935	1.28425	1.76871	1.87088	1.87133	2.04424	[DKT]	--	Molecular Function: RNA binding (GO:0003723);; Biological Process: RNA processing (GO:0006396);; Cellular Component: integral component of membrane (GO:0016021);; Biological Process: cell division (GO:0051301);;	--	[DKT]	--	LEM3 (ligand-effect modulator 3) family / CDC50 family	ALA-interacting subunit 1 OS=Arabidopsis thaliana GN=ALIS1 PE=1 SV=1	Cell division control protein 50 OS=Zea mays GN=LOC100193072 PE=2 SV=1	hypothetical protein SORBI_001G528800 [Sorghum bicolor]
Sspon.001A0001200	0.143885	0	0	0	0.109575	0	0.053306	0.0530489	0	--	--	Cellular Component: cytoplasmic vesicle (GO:0016023);;	--	--	--	--	--	Putative uncharacterized protein Sb01g049210 OS=Sorghum bicolor GN=Sb01g049210 PE=4 SV=1	hypothetical protein SORBIDRAFT_01g049210 [Sorghum bicolor]
Sspon.001A0001201	0	0	0	0	0.0333938	0	0.0979278	0.242544	0.174188	--	--	Cellular Component: THO complex part of transcription export complex (GO:0000445);; Biological Process: mRNA processing (GO:0006397);;	--	[S]	Function unknown	Tho complex subunit 7	THO complex subunit 7B OS=Arabidopsis thaliana GN=THO7B PE=1 SV=1	Putative uncharacterized protein Sb01g049220 OS=Sorghum bicolor GN=Sb01g049220 PE=4 SV=1	hypothetical protein SORBIDRAFT_01g049220 [Sorghum bicolor]
Sspon.001A0001210	0.371714	0.358775	0.716448	0.72995	0.494772	0.992425	0.633719	0.784411	1.18647	--	--	--	--	--	--	--	--	Uncharacterized protein OS=Zea mays GN=LOC100304170 PE=2 SV=1	uncharacterized protein LOC100274636 [Zea mays]
Sspon.001A0001220	0.0567725	0	0.041332	0	0.0768894	0.0179262	0	0.015688	0	--	--	Molecular Function: DNA binding (GO:0003677);; Cellular Component: nucleus (GO:0005634);; Biological Process: regulation of transcription, DNA-templated (GO:0006355);;	--	--	--	No apical meristem (NAM) protein	NAC domain-containing protein 86 OS=Arabidopsis thaliana GN=NAC086 PE=2 SV=1	Putative uncharacterized protein Sb01g049240 OS=Sorghum bicolor GN=Sb01g049240 PE=4 SV=1	hypothetical protein SORBIDRAFT_01g049240 [Sorghum bicolor]
Sspon.001A0001240	1.37846	0.790674	1.78043	1.87481	1.46756	1.38007	1.76452	1.53034	1.59368	--	--	Cellular Component: 1,3-beta-D-glucan synthase complex (GO:0000148);; Molecular Function: 1,3-beta-D-glucan synthase activity (GO:0003843);; Cellular Component: mitochondrion (GO:0005739);; Biological Process: (1->3)-beta-D-glucan biosynthetic process (GO:0006075);; Cellular Component: integral component of membrane (GO:0016021);;	--	[M]	Cell wall/membrane/envelope biogenesis	1,3-beta-glucan synthase component	Callose synthase 9 OS=Arabidopsis thaliana GN=CALS9 PE=2 SV=2	Uncharacterized protein (Fragment) OS=Setaria italica GN=SETIT_0338602mg PE=4 SV=1	hypothetical protein SORBI_001G529600 [Sorghum bicolor]
Sspon.001A0001241	1.75575	2.55039	1.23788	1.20641	4.69255	1.67773	4.00386	2.86402	1.46185	--	--	Molecular Function: DNA binding (GO:0003677);; Cellular Component: nucleus (GO:0005634);; Biological Process: regulation of transcription, DNA-templated (GO:0006355);;	--	--	--	B3 DNA binding domain	B3 domain-containing protein Os03g0120900 OS=Oryza sativa subsp. japonica GN=Os03g0120900 PE=2 SV=1	Putative uncharacterized protein Sb01g049150 OS=Sorghum bicolor GN=Sb01g049150 PE=4 SV=1	hypothetical protein SORBIDRAFT_01g049150 [Sorghum bicolor]
Sspon.001A0001250	0	0	0	0	0	0	0	0.103841	0	--	--	Cellular Component: cytoplasm (GO:0005737);; Biological Process: metal ion transport (GO:0030001);; Molecular Function: transition metal ion binding (GO:0046914);; Biological Process: cellular transition metal ion homeostasis (GO:0046916);;	--	[P]	Inorganic ion transport and metabolism	Heavy-metal-associated domain	Heavy metal-associated isoprenylated plant protein 26 OS=Arabidopsis thaliana GN=HIPP26 PE=1 SV=1	Putative uncharacterized protein Sb01g049160 OS=Sorghum bicolor GN=Sb01g049160 PE=4 SV=1	hypothetical protein SORBIDRAFT_01g049160 [Sorghum bicolor]
Sspon.001A0001260	0	1.23445e-07	1.90575	0	0	0.142623	1.75345e-06	2.10349e-07	0	--	--	Molecular Function: peroxidase activity (GO:0004601);; Cellular Component: extracellular region (GO:0005576);; Cellular Component: mitochondrion (GO:0005739);; Biological Process: response to oxidative stress (GO:0006979);; Cellular Component: plant-type cell wall (GO:0009505);; Biological Process: plant-type cell wall organization (GO:0009664);; Cellular Component: cytoplasmic vesicle (GO:001602…	--	--	--	Peroxidase	Peroxidase 5 OS=Vitis vinifera GN=GSVIVT00037159001 PE=1 SV=2	Peroxidase OS=Sorghum bicolor GN=Sb01g049140 PE=3 SV=1	hypothetical protein SORBIDRAFT_01g049140 [Sorghum bicolor]
Sspon.001A0001270	21.6128	26.6669	21.3949	10.1005	11.8125	11.7257	5.37421	6.1353	5.38067	[K]	Transcription	Cellular Component: cytosol (GO:0005829);;	K03626|4.54661e-73|zma:100281315|(RefSeq) nascent polypeptide-associated complex alpha subunit-like protein; K03626 nascent polypeptide-associated complex subunit alpha	[K]	Transcription	NAC domain	Nascent polypeptide-associated complex subunit alpha-like protein 2 OS=Arabidopsis thaliana GN=At3g49470 PE=2 SV=2	Nascent polypeptide-associated complex alpha subunit-like protein OS=Zea mays GN=Zm.25647 PE=2 SV=1	nascent polypeptide-associated complex alpha subunit-like protein [Zea mays]
Sspon.001A0001280	0.521465	0.529146	0.337173	0.326122	0.257368	0.307208	0.167374	0.207188	0.217496	[K]	Transcription	Molecular Function: DNA binding (GO:0003677);; Molecular Function: RNA binding (GO:0003723);; Molecular Function: helicase activity (GO:0004386);; Molecular Function: ribonuclease III activity (GO:0004525);; Molecular Function: ATP binding (GO:0005524);; Cellular Component: nucleus (GO:0005634);; Cellular Component: cytoplasm (GO:0005737);; Biological Process: multicellular organism development (…	K11592|0|vvi:100264308|(RefSeq) endoribonuclease Dicer homolog 1; K11592 endoribonuclease Dicer [EC:3.1.26.-]	[A]	RNA processing and modification	Ribonuclease III domain;; Ribonuclease-III-like;; Dicer dimerisation domain;; PAZ domain;; Double-stranded RNA binding motif;; double strand RNA binding domain from DEAD END PROTEIN 1;; Helicase conserved C-terminal domain	Endoribonuclease Dicer homolog 1 OS=Oryza sativa subsp. japonica GN=DCL1 PE=3 SV=1	Dicer-like protein 1 OS=Zea mays GN=dcl1 PE=2 SV=1	hypothetical protein SORBI_001G527800 [Sorghum bicolor]
Sspon.001A0001290	0.27959	0.205113	0.0702201	0.457187	0.197893	0.355089	0.244566	0.240698	0.138055	[RTKL]	--	Molecular Function: protein kinase activity (GO:0004672);; Molecular Function: ATP binding (GO:0005524);; Biological Process: protein phosphorylation (GO:0006468);;	--	[OUT]	--	Protein kinase domain;; Protein tyrosine kinase	Serine/threonine-protein kinase ATG1a OS=Arabidopsis thaliana GN=ATG1A PE=1 SV=1	Putative uncharacterized protein Sb01g049100 OS=Sorghum bicolor GN=Sb01g049100 PE=4 SV=1	hypothetical protein SORBI_001G527700 [Sorghum bicolor]
Sspon.001A0001300	0.439277	0.249452	0.143283	0.164306	0.15874	0.0734478	0	0	0.0343972	[H]	Coenzyme transport and metabolism	Molecular Function: coproporphyrinogen oxidase activity (GO:0004109);; Biological Process: porphyrin-containing compound biosynthetic process (GO:0006779);; Cellular Component: plastid (GO:0009536);; Molecular Function: iron-sulfur cluster binding (GO:0051536);; Biological Process: oxidation-reduction process (GO:0055114);;	K02495|0|zma:100285830|(RefSeq) oxygen-independent coproporphyrinogen III oxidase-like protein sll1917	--	--	Radical SAM superfamily;; HemN C-terminal domain	Oxygen-independent coproporphyrinogen-III oxidase-like protein sll1917 OS=Synechocystis sp. (strain PCC 6803 / Kazusa) GN=sll1917 PE=2 SV=1	Uncharacterized protein OS=Zea mays GN=Zm.55425 PE=4 SV=1	hypothetical protein SORBI_001G527600 [Sorghum bicolor]
Sspon.001A0001310	0	0	0	0	0	0	0	0	0	--	--	Molecular Function: coproporphyrinogen oxidase activity (GO:0004109);; Biological Process: porphyrin-containing compound biosynthetic process (GO:0006779);; Cellular Component: plastid (GO:0009536);; Molecular Function: iron-sulfur cluster binding (GO:0051536);; Biological Process: oxidation-reduction process (GO:0055114);;	--	--	--	HemN C-terminal domain	--	Putative uncharacterized protein Sb01g049090 OS=Sorghum bicolor GN=Sb01g049090 PE=4 SV=1	hypothetical protein SORBIDRAFT_01g049090 [Sorghum bicolor]
Sspon.001A0001311	0	0	0	0	0	0	0	0	0	--	--	Cellular Component: nucleus (GO:0005634);; Molecular Function: protein dimerization activity (GO:0046983);;	--	--	--	Helix-loop-helix DNA-binding domain	Transcription factor bHLH70 OS=Arabidopsis thaliana GN=BHLH70 PE=2 SV=1	Putative uncharacterized protein Sb01g049080 OS=Sorghum bicolor GN=Sb01g049080 PE=4 SV=1	hypothetical protein SORBIDRAFT_01g049080 [Sorghum bicolor]
Sspon.001A0001320	0.29879	0.357265	0	0	0.308596	0.175945	0	0.152965	0	[LKJ]	--	Molecular Function: nucleotide binding (GO:0000166);; Molecular Function: RNA helicase activity (GO:0004004);; Biological Process: rRNA processing (GO:0006364);; Biological Process: RNA secondary structure unwinding (GO:0010501);;	--	[A]	RNA processing and modification	DEAD/DEAH box helicase	DEAD-box ATP-dependent RNA helicase 10 OS=Oryza sativa subsp. japonica GN=Os03g0669000 PE=2 SV=1	Putative uncharacterized protein Sb01g049070 OS=Sorghum bicolor GN=Sb01g049070 PE=3 SV=1	hypothetical protein SORBIDRAFT_01g049070 [Sorghum bicolor]
Sspon.001A0001321	0	0	0	0	0	0	0	0	0	--	--	Biological Process: metabolic process (GO:0008152);; Molecular Function: O-acyltransferase activity (GO:0008374);; Cellular Component: integral component of membrane (GO:0016021);;	--	--	--	Membrane bound O-acyl transferase family	Probable long-chain-alcohol O-fatty-acyltransferase 4 OS=Arabidopsis thaliana GN=AT4 PE=2 SV=1	Putative uncharacterized protein Sb01g049060 OS=Sorghum bicolor GN=Sb01g049060 PE=4 SV=1	hypothetical protein SORBIDRAFT_01g049060 [Sorghum bicolor]
Sspon.001A0001330	44.9116	60.5758	42.3942	25.1194	30.6069	24.3199	26.9412	22.6889	22.8099	[J]	Translation, ribosomal structure and biogenesis	Biological Process: ribosomal large subunit assembly (GO:0000027);; Molecular Function: structural constituent of ribosome (GO:0003735);; Cellular Component: mitochondrial large ribosomal subunit (GO:0005762);; Biological Process: translation (GO:0006412);; Cellular Component: plastid (GO:0009536);; Molecular Function: rRNA binding (GO:0019843);;	--	[J]	Translation, ribosomal structure and biogenesis	Ribosomal protein L11, N-terminal domain;; Ribosomal protein L11, RNA binding domain	50S ribosomal protein L11, chloroplastic OS=Spinacia oleracea GN=rpl11 PE=1 SV=1	Putative uncharacterized protein Sb01g049050 OS=Sorghum bicolor GN=Sb01g049050 PE=3 SV=1	hypothetical protein SORBIDRAFT_01g049050 [Sorghum bicolor]
Sspon.001A0001340	9.07448	9.6957	8.55511	5.21369	8.04194	2.73726	7.50224	6.05154	8.06516	--	--	Molecular Function: calcium ion binding (GO:0005509);; Biological Process: pentose-phosphate shunt (GO:0006098);; Biological Process: rRNA processing (GO:0006364);; Cellular Component: plastid (GO:0009536);; Cellular Component: photosystem II oxygen evolving complex (GO:0009654);; Biological Process: plastid organization (GO:0009657);; Biological Process: stomatal complex morphogenesis (GO:001010…	--	--	--	PsbP	PsbP-like protein 1, chloroplastic OS=Arabidopsis thaliana GN=PPL1 PE=1 SV=1	Putative uncharacterized protein Sb01g049040 OS=Sorghum bicolor GN=Sb01g049040 PE=4 SV=1	hypothetical protein SORBIDRAFT_01g049040 [Sorghum bicolor]
Sspon.001A0001350	0.104917	0.11021	0.0395728	0.948865	1.38733	2.5669	0.898015	0.916394	0.985173	[R]	General function prediction only	Molecular Function: catalytic activity (GO:0003824);; Biological Process: metabolic process (GO:0008152);; Biological Process: biological_process (GO:0044699);;	--	[QR]	--	non-haem dioxygenase in morphine synthesis N-terminal;; 2OG-Fe(II) oxygenase superfamily	Protein DOWNY MILDEW RESISTANCE 6 OS=Arabidopsis thaliana GN=DMR6 PE=1 SV=1	Putative uncharacterized protein Sb01g049030 OS=Sorghum bicolor GN=Sb01g049030 PE=3 SV=1	hypothetical protein SORBIDRAFT_01g049030 [Sorghum bicolor]
Sspon.001A0001360	0.143195	0.537137	0.277801	0.575613	0.468526	1.10145	1.94498	1.73917	1.28082	--	--	Molecular Function: DNA binding (GO:0003677);; Molecular Function: DNA-binding transcription factor activity (GO:0003700);; Cellular Component: nucleus (GO:0005634);; Biological Process: regulation of transcription, DNA-templated (GO:0006355);; Molecular Function: protein dimerization activity (GO:0046983);;	--	[K]	Transcription	SRF-type transcription factor (DNA-binding and dimerisation domain);; K-box region	MADS-box transcription factor 50 OS=Oryza sativa subsp. japonica GN=MADS50 PE=2 SV=1	Putative uncharacterized protein Sb01g049020 OS=Sorghum bicolor GN=Sb01g049020 PE=4 SV=1	hypothetical protein SORBIDRAFT_01g049020 [Sorghum bicolor]
Sspon.001A0001361	8.62646	7.73426	7.90741	14.3564	16.106	18.4578	24.5642	29.7705	22.9604	--	--	Molecular Function: ATP binding (GO:0005524);; Cellular Component: nucleus (GO:0005634);; Cellular Component: cytoplasm (GO:0005737);; Biological Process: protein sumoylation (GO:0016925);; Molecular Function: SUMO transferase activity (GO:0019789);; Molecular Function: ubiquitin protein ligase binding (GO:0031625);; Molecular Function: ubiquitin protein ligase activity (GO:0061630);;	--	[O]	Posttranslational modification, protein turnover, chaperones	Ubiquitin-conjugating enzyme	SUMO-conjugating enzyme SCE1 OS=Arabidopsis thaliana GN=SCE1 PE=1 SV=1	Putative uncharacterized protein Sb01g049010 OS=Sorghum bicolor GN=Sb01g049010 PE=3 SV=1	hypothetical protein SORBIDRAFT_01g049010 [Sorghum bicolor]
Sspon.001A0001370	0	0	0	0	0	0	0	0.0354609	0	--	--	Cellular Component: integral component of membrane (GO:0016021);;	--	[U]	Intracellular trafficking, secretion, and vesicular transport	Endomembrane protein 70	Transmembrane 9 superfamily member 11 OS=Arabidopsis thaliana GN=TMN11 PE=2 SV=1	Putative uncharacterized protein Sb01g049000 OS=Sorghum bicolor GN=Sb01g049000 PE=4 SV=1	hypothetical protein SORBIDRAFT_01g049000 [Sorghum bicolor]
Sspon.001A0001380	0.124537	0.354768	0.352336	0.200558	0.198544	0.51015	0.597079	0.504116	0.821181	[R]	General function prediction only	Molecular Function: nucleotide binding (GO:0000166);; Molecular Function: nucleic acid binding (GO:0003676);;	--	[R]	General function prediction only	RNA recognition motif. (a.k.a. RRM, RBD, or RNP domain)	33 kDa ribonucleoprotein, chloroplastic OS=Nicotiana sylvestris PE=1 SV=1	Putative uncharacterized protein Sb01g048990 OS=Sorghum bicolor GN=Sb01g048990 PE=4 SV=1	hypothetical protein SORBIDRAFT_01g048990 [Sorghum bicolor]
Sspon.001A0001381	2.03547	1.33216	2.64649	2.71472	2.43331	2.4207	1.73079	3.16798	1.99348	[R]	General function prediction only	Cellular Component: plastid (GO:0009536);; Cellular Component: integral component of membrane (GO:0016021);;	--	[DO]	--	WD domain, G-beta repeat;; Anaphase-promoting complex subunit 4 WD40 domain;; Eukaryotic translation initiation factor eIF2A	Protein FIZZY-RELATED 2 OS=Arabidopsis thaliana GN=FZR2 PE=1 SV=1	Putative uncharacterized protein Sb01g048980 OS=Sorghum bicolor GN=Sb01g048980 PE=4 SV=1	hypothetical protein SORBIDRAFT_01g048980 [Sorghum bicolor]
Sspon.001A0001400	0.147246	0.0898474	0.0413251	0.334212	0.597187	0.753742	0.324971	0.286761	0.567387	--	--	Molecular Function: DNA binding (GO:0003677);; Molecular Function: DNA-binding transcription factor activity (GO:0003700);; Cellular Component: nucleus (GO:0005634);; Biological Process: cell adhesion (GO:0007155);; Biological Process: xylem development (GO:0010089);; Biological Process: trichome morphogenesis (GO:0010090);; Biological Process: glucuronoxylan metabolic process (GO:0010413);; Biol…	--	[K]	Transcription	KNOX2 domain;; KNOX1 domain	Homeobox protein knotted-1-like 3 OS=Oryza sativa subsp. japonica GN=HOS66 PE=2 SV=1	Homeobox protein HD1 OS=Zea mays GN=PCO127444 PE=2 SV=1	hypothetical protein SORBI_001G526200 [Sorghum bicolor]
Sspon.001A0001410	11.9446	12.4844	8.35004	16.0276	15.5794	19.6762	20.4648	18.8546	15.4436	--	--	Cellular Component: integral component of membrane (GO:0016021);;	--	--	--	--	--	Uncharacterized protein OS=Zea mays GN=LOC100381408 PE=4 SV=1	hypothetical protein ZEAMMB73_871308 [Zea mays]
Sspon.001A0001420	0.688849	0.234691	0.254365	0.527013	0.887134	0.111412	0.350432	0.76323	0.496171	--	--	Molecular Function: DNA binding (GO:0003677);; Molecular Function: DNA-binding transcription factor activity (GO:0003700);; Cellular Component: nucleus (GO:0005634);; Biological Process: cell adhesion (GO:0007155);; Biological Process: xylem development (GO:0010089);; Biological Process: trichome morphogenesis (GO:0010090);; Biological Process: glucuronoxylan metabolic process (GO:0010413);; Biol…	--	[K]	Transcription	Homeobox KN domain;; KNOX1 domain;; KNOX2 domain;; Homeobox domain	Homeobox protein knotted-1-like 3 OS=Oryza sativa subsp. japonica GN=HOS66 PE=2 SV=1	Uncharacterized protein OS=Setaria italica GN=Si036727m.g PE=4 SV=1	hypothetical protein SORBI_001G526200 [Sorghum bicolor]
Sspon.001A0001440	0	0	0	0	0	0	0	0	0	--	--	Molecular Function: DNA binding (GO:0003677);; Molecular Function: DNA-binding transcription factor activity (GO:0003700);; Cellular Component: nucleus (GO:0005634);; Biological Process: cell adhesion (GO:0007155);; Biological Process: xylem development (GO:0010089);; Biological Process: trichome morphogenesis (GO:0010090);; Biological Process: glucuronoxylan metabolic process (GO:0010413);; Biol…	--	[K]	Transcription	Homeobox KN domain;; KNOX1 domain;; KNOX2 domain	Homeobox protein knotted-1-like 3 OS=Oryza sativa subsp. japonica GN=HOS66 PE=2 SV=1	Homeobox protein HD1 OS=Zea mays GN=PCO127444 PE=2 SV=1	hypothetical protein SORBI_001G526200 [Sorghum bicolor]
Sspon.001A0001451	0	0.195729	0.498893	1.30396	1.66366	0.160392	0.857219	2.60229	2.97645	--	--	Biological Process: metabolic process (GO:0008152);; Cellular Component: integral component of membrane (GO:0016021);; Molecular Function: hydrolase activity (GO:0016787);;	--	[R]	General function prediction only	--	--	Putative uncharacterized protein Sb01g048950 OS=Sorghum bicolor GN=Sb01g048950 PE=4 SV=1	hypothetical protein SORBIDRAFT_01g048950 [Sorghum bicolor]
Sspon.001A0001452	12.602	16.8771	13.8619	19.5782	15.4282	18.0448	19.7717	19.8807	18.9938	--	--	Molecular Function: DNA binding (GO:0003677);; Cellular Component: nucleus (GO:0005634);; Biological Process: regulation of transcription, DNA-templated (GO:0006355);;	--	[K]	Transcription	Associated with HOX;; Homeobox KN domain;; Homeobox domain	Homeobox protein BEL1 homolog OS=Arabidopsis thaliana GN=BEL1 PE=1 SV=2	BEL1-related homeotic protein 14 OS=Zea mays PE=2 SV=1	hypothetical protein SORBI_001G525900 [Sorghum bicolor]
Sspon.001A0001460	0	0	0	0.048877	0	0	0	0	0	--	--	Cellular Component: integral component of membrane (GO:0016021);;	--	[G]	Carbohydrate transport and metabolism	Protein of unknown function, DUF604;; Fringe-like	--	Putative uncharacterized protein Sb01g048930 OS=Sorghum bicolor GN=Sb01g048930 PE=4 SV=1	hypothetical protein SORBIDRAFT_01g048930 [Sorghum bicolor]
Sspon.001A0001470	5.04197	4.09179	4.51715	2.71725	3.08096	3.3384	2.45336	3.85639	2.42713	--	--	Molecular Function: protein serine/threonine kinase activity (GO:0004674);; Molecular Function: ATP binding (GO:0005524);; Biological Process: protein phosphorylation (GO:0006468);; Cellular Component: integral component of membrane (GO:0016021);;	--	--	--	Carbohydrate-binding protein of the ER;; Di-glucose binding within endoplasmic reticulum;; Protein tyrosine kinase;; Protein kinase domain	Probable receptor-like protein kinase At5g24010 OS=Arabidopsis thaliana GN=At5g24010 PE=1 SV=1	Putative uncharacterized protein Sb01g048910 OS=Sorghum bicolor GN=Sb01g048910 PE=4 SV=1	hypothetical protein SORBIDRAFT_01g048910 [Sorghum bicolor]
Sspon.001A0001480	0	0.239057	1.125e-07	1.96295	6.01411e-06	9.98556e-05	1.81217	2.36902	0.739785	--	--	--	--	--	--	--	--	Putative uncharacterized protein Sb01g048900 OS=Sorghum bicolor GN=Sb01g048900 PE=4 SV=1	hypothetical protein SORBIDRAFT_01g048900 [Sorghum bicolor]
Sspon.001A0001490	0	0	0	0	0	0	0	0	0
Sspon.001A0001491	0.0624811	0	0	0.0500215	0	0.441538	0.236736	0.0483409	0	--	--	--	--	--	--	F-box domain;; F-box-like	--	Uncharacterized protein OS=Setaria italica GN=Si032941m.g PE=4 SV=1	hypothetical protein SETIT_032941mg, partial [Setaria italica]
Sspon.001A0001510	0	0	0	0.040365	0	0.0909031	0	0	0.0436862	[M]	Cell wall/membrane/envelope biogenesis	Molecular Function: polygalacturonase activity (GO:0004650);; Cellular Component: extracellular region (GO:0005576);; Biological Process: carbohydrate metabolic process (GO:0005975);; Cellular Component: membrane (GO:0016020);; Biological Process: cell wall organization (GO:0071555);;	--	--	--	Pectate lyase superfamily protein;; Glycosyl hydrolases family 28;; Glycosyl hydrolases family 28	Probable polygalacturonase OS=Vitis vinifera GN=GSVIVT00026920001 PE=1 SV=1	Putative uncharacterized protein Sb01g048880 OS=Sorghum bicolor GN=Sb01g048880 PE=3 SV=1	hypothetical protein SORBIDRAFT_01g048880 [Sorghum bicolor]
Sspon.001A0001520	3.52002	3.19084	3.35528	3.31481	2.80562	2.32739	1.68263	2.93193	1.67418	[J]	Translation, ribosomal structure and biogenesis	Biological Process: ribosomal large subunit assembly (GO:0000027);; Molecular Function: structural constituent of ribosome (GO:0003735);; Biological Process: translation (GO:0006412);; Cellular Component: chloroplast stroma (GO:0009570);; Cellular Component: chloroplast envelope (GO:0009941);; Cellular Component: membrane (GO:0016020);; Biological Process: isopentenyl diphosphate biosynthetic pro…	--	[J]	Translation, ribosomal structure and biogenesis	ribosomal L5P family C-terminus;; Ribosomal protein L5	50S ribosomal protein L5, chloroplastic OS=Oryza sativa subsp. japonica GN=RPL5 PE=2 SV=2	Uncharacterized protein OS=Setaria italica GN=Si036951m.g PE=3 SV=1	hypothetical protein SORBI_001G524900 [Sorghum bicolor]
Sspon.001A0001530	0.943609	0.759873	0	0	0	0.22322	0.584038	0.0952286	0	--	--	Molecular Function: iron ion binding (GO:0005506);; Cellular Component: mitochondrion (GO:0005739);; Biological Process: fatty acid biosynthetic process (GO:0006633);; Cellular Component: chloroplast (GO:0009507);; Cellular Component: integral component of membrane (GO:0016021);; Biological Process: carotene metabolic process (GO:0016119);; Biological Process: xanthophyll biosynthetic process (GO…	--	--	--	--	Beta-carotene 3-hydroxylase, chloroplastic OS=Gentiana lutea GN=BHY PE=2 SV=1	Putative uncharacterized protein Sb01g048860 OS=Sorghum bicolor GN=Sb01g048860 PE=4 SV=1	hypothetical protein SORBIDRAFT_01g048860 [Sorghum bicolor]
Sspon.001A0001540	0.0706393	0	0	0	0	0	0.15631	0.0153813	0.0163982	[H]	Coenzyme transport and metabolism	Molecular Function: transferase activity, transferring phosphorus-containing groups (GO:0016772);; Biological Process: heterocycle biosynthetic process (GO:0018130);; Biological Process: primary metabolic process (GO:0044238);; Biological Process: cellular nitrogen compound biosynthetic process (GO:0044271);; Biological Process: biosynthetic process (GO:0044711);; Biological Process: cellular pro…	--	[H]	Coenzyme transport and metabolism	Riboflavin kinase;; Riboflavin kinase	Bifunctional riboflavin kinase/FMN phosphatase OS=Arabidopsis thaliana GN=FHY PE=1 SV=1	Putative uncharacterized protein Sb01g048850 OS=Sorghum bicolor GN=Sb01g048850 PE=4 SV=1	hypothetical protein SORBIDRAFT_01g048850 [Sorghum bicolor]
Sspon.001A0001541	0.426909	0.33073	0.372661	0.85178	0.640006	0.772466	1.00535	0.545199	0.630659	--	--	Molecular Function: nucleic acid binding (GO:0003676);;	--	[AD]	--	G-patch domain	PIN2/TERF1-interacting telomerase inhibitor 1 OS=Homo sapiens GN=PINX1 PE=1 SV=2	Putative uncharacterized protein Sb01g048840 OS=Sorghum bicolor GN=Sb01g048840 PE=4 SV=1	hypothetical protein SORBIDRAFT_01g048840 [Sorghum bicolor]
Sspon.001A0001542	24.8965	23.4972	24.4351	19.9024	20.6484	14.5588	17.679	16.9411	14.7376	[IR]	--	Molecular Function: NAD+ kinase activity (GO:0003951);; Biological Process: phytosphingosine metabolic process (GO:0006671);; Biological Process: response to cold (GO:0009409);; Cellular Component: plastid (GO:0009536);; Biological Process: phosphorylation (GO:0016310);; Molecular Function: D-erythro-sphingosine kinase activity (GO:0017050);;	--	[IT]	--	Diacylglycerol kinase catalytic domain	Sphingoid long-chain bases kinase 2, mitochondrial OS=Arabidopsis thaliana GN=LCKB2 PE=2 SV=1	Putative uncharacterized protein Sb01g048830 OS=Sorghum bicolor GN=Sb01g048830 PE=4 SV=1	hypothetical protein SORBIDRAFT_01g048830 [Sorghum bicolor]
Sspon.001A0001543	2.90927	2.23691	1.80454	1.77309	2.44927	2.18282	2.52108	1.54323	2.83238	[RTKL]	--	Molecular Function: protein serine/threonine kinase activity (GO:0004674);; Molecular Function: ATP binding (GO:0005524);; Biological Process: protein phosphorylation (GO:0006468);; Cellular Component: integral component of membrane (GO:0016021);;	--	[T]	Signal transduction mechanisms	Protein tyrosine kinase;; Protein kinase domain	Probable serine/threonine-protein kinase At1g01540 OS=Arabidopsis thaliana GN=At1g01540 PE=1 SV=2	Putative uncharacterized protein Sb01g048820 OS=Sorghum bicolor GN=Sb01g048820 PE=3 SV=1	hypothetical protein SORBIDRAFT_01g048820 [Sorghum bicolor]
Sspon.001A0001544	0	0	0	0	0	0	0	0	0	--	--	--	--	[S]	Function unknown	Det1 complexing ubiquitin ligase	--	Putative uncharacterized protein Sb01g048810 OS=Sorghum bicolor GN=Sb01g048810 PE=4 SV=1	hypothetical protein SORBIDRAFT_01g048810 [Sorghum bicolor]
Sspon.001A0001545	1.1931	0.853014	1.58646	2.58859	2.6417	2.58691	1.99965	2.85074	1.79936	[R]	General function prediction only	Cellular Component: integral component of membrane (GO:0016021);; Cellular Component: cytoplasmic vesicle (GO:0016023);;	K16302|0|osa:4331466|(RefSeq) DUF21 domain-containing protein At2g14520; K16302 metal transporter CNNM	[S]	Function unknown	Domain of unknown function DUF21	DUF21 domain-containing protein At1g47330 OS=Arabidopsis thaliana GN=CBSDUF7 PE=1 SV=1	Hemolysin OS=Zea mays GN=hemolysin PE=2 SV=1	hypothetical protein SORBI_001G524000 [Sorghum bicolor]
Sspon.001A0001546	7.76901	8.07855	7.09096	5.52361	6.76683	5.046	6.42621	4.89465	5.50707	[E]	Amino acid transport and metabolism	Biological Process: tryptophan biosynthetic process (GO:0000162);; Molecular Function: anthranilate phosphoribosyltransferase activity (GO:0004048);; Biological Process: tryptophan catabolic process (GO:0006569);; Cellular Component: chloroplast stroma (GO:0009570);; Biological Process: systemic acquired resistance (GO:0009627);; Biological Process: indoleacetic acid biosynthetic process (GO:0009…	--	[E]	Amino acid transport and metabolism	Glycosyl transferase family, a/b domain;; Glycosyl transferase family, helical bundle domain	Anthranilate phosphoribosyltransferase, chloroplastic OS=Arabidopsis thaliana GN=PAT1 PE=2 SV=1	Blue fluorescent1 OS=Zea mays GN=bf1 PE=3 SV=1	hypothetical protein SORBI_001G523800 [Sorghum bicolor]
Sspon.001A0001580	0.0769046	0.0333881	0.0512971	0.0344751	0.13046	0.0303268	0	0.0334757	0.283672	--	--	Molecular Function: transcription corepressor activity (GO:0003714);; Cellular Component: nucleus (GO:0005634);; Cellular Component: plastid (GO:0009536);; Molecular Function: protein homodimerization activity (GO:0042803);; Molecular Function: NAD binding (GO:0051287);; Biological Process: oxidation-reduction process (GO:0055114);; Biological Process: negative regulation of nucleic acid-template…	--	[K]	Transcription	--	C-terminal binding protein AN OS=Arabidopsis thaliana GN=AN PE=1 SV=1	Uncharacterized protein OS=Zea mays PE=4 SV=1	TPA: hypothetical protein ZEAMMB73_271098 [Zea mays]
Sspon.001A0001591	0	0	0	0	0	0	0	0	0	--	--	--	--	--	--	Transcriptional repressor, ovate	Transcription repressor OFP6 OS=Arabidopsis thaliana GN=OFP6 PE=1 SV=1	Putative uncharacterized protein Sb01g048770 OS=Sorghum bicolor GN=Sb01g048770 PE=4 SV=1	hypothetical protein SORBIDRAFT_01g048770 [Sorghum bicolor]
Sspon.001A0001610	0	0	0	0.266071	0.182737	0	0	0.0848006	0	--	--	Cellular Component: cytoplasm (GO:0005737);; Biological Process: metal ion transport (GO:0030001);; Molecular Function: transition metal ion binding (GO:0046914);; Biological Process: cellular transition metal ion homeostasis (GO:0046916);;	--	[P]	Inorganic ion transport and metabolism	Heavy-metal-associated domain	--	Putative uncharacterized protein Sb01g048760 OS=Sorghum bicolor GN=Sb01g048760 PE=4 SV=1	hypothetical protein SORBIDRAFT_01g048760 [Sorghum bicolor]
Sspon.001A0001611	1.93327	3.84341	2.05084	0.625209	5.24083	0.520273	2.20666	2.15653	0.430725	--	--	Cellular Component: cytoplasm (GO:0005737);; Biological Process: metal ion transport (GO:0030001);; Molecular Function: transition metal ion binding (GO:0046914);; Biological Process: cellular transition metal ion homeostasis (GO:0046916);;	--	[P]	Inorganic ion transport and metabolism	Heavy-metal-associated domain	--	Uncharacterized protein OS=Zea mays PE=4 SV=1	TPA: hypothetical protein ZEAMMB73_644294 [Zea mays]
Sspon.001A0001620	8.86513	8.36102	8.71451	2.95563	2.87848	3.97181	14.3888	12.4307	11.7663	[RTKL]	--	Molecular Function: protein serine/threonine kinase activity (GO:0004674);; Molecular Function: ATP binding (GO:0005524);; Cellular Component: cytoplasm (GO:0005737);; Biological Process: protein phosphorylation (GO:0006468);; Biological Process: intracellular signal transduction (GO:0035556);;	--	[T]	Signal transduction mechanisms	Protein kinase domain;; Protein tyrosine kinase;; NAF domain;; Kinase-like	CBL-interacting protein kinase 9 OS=Oryza sativa subsp. japonica GN=CIPK9 PE=2 SV=1	Non-specific serine/threonine protein kinase OS=Sorghum bicolor GN=CIPK09 PE=2 SV=1	hypothetical protein SORBIDRAFT_01g048750 [Sorghum bicolor]
Sspon.001A0001630	21.0251	6.60515	23.4785	26.4964	17.364	37.4533	43.3204	33.7431	28.1218	--	--	Cellular Component: integral component of membrane (GO:0016021);;	--	--	--	Putative AtpZ or ATP-synthase-associated	--	Putative uncharacterized protein OS=Zea mays PE=2 SV=1	hypothetical protein SORBI_001G523000 [Sorghum bicolor]
Sspon.001A0001640	0	0	0	0	0	0.249344	0	0	0	--	--	Cellular Component: integral component of membrane (GO:0016021);;	--	--	--	--	--	Uncharacterized protein OS=Setaria italica GN=Si038103m.g PE=4 SV=1	PREDICTED: uncharacterized protein LOC101764470 [Setaria italica]
Sspon.001A0001641	1.38509	1.03139	1.24172	1.07992	1.29079	1.24178	1.2783	1.41738	1.18287	--	--	Molecular Function: zinc ion binding (GO:0008270);; Cellular Component: plastid (GO:0009536);;	--	--	--	ELM2 domain	PHD and RING finger domain-containing protein 1 OS=Homo sapiens GN=PHRF1 PE=1 SV=3	DNA binding protein OS=Zea mays GN=gpm330 PE=2 SV=1	PREDICTED: LOC100285852 isoform X2 [Zea mays]
Sspon.001A0001650	0.23613	0.141624	0.168234	0.284274	0.151033	0.140704	0.136254	0.214547	0.284732	[R]	General function prediction only	Cellular Component: integral component of membrane (GO:0016021);;	--	[R]	General function prediction only	Ankyrin repeats (3 copies);; Ankyrin repeats (many copies);; Ankyrin repeats (many copies);; Ankyrin repeat;; Ankyrin repeat;; Domain of unknown function	Ankyrin repeat-containing protein At5g02620 OS=Arabidopsis thaliana GN=At5g02620 PE=1 SV=1	Putative uncharacterized protein Sb07g025390 OS=Sorghum bicolor GN=Sb07g025390 PE=4 SV=1	hypothetical protein SORBIDRAFT_07g025390 [Sorghum bicolor]
Sspon.001A0001660	0	0	0	0	0	0	0	0	0	--	--	Molecular Function: protein kinase activity (GO:0004672);; Molecular Function: ATP binding (GO:0005524);; Biological Process: protein phosphorylation (GO:0006468);; Cellular Component: integral component of membrane (GO:0016021);; Cellular Component: cytoplasmic vesicle (GO:0016023);;	--	--	--	Leucine rich repeat N-terminal domain	Probable LRR receptor-like serine/threonine-protein kinase At1g12460 OS=Arabidopsis thaliana GN=At1g12460 PE=2 SV=1	Putative uncharacterized protein Sb01g048690 OS=Sorghum bicolor GN=Sb01g048690 PE=4 SV=1	hypothetical protein SORBIDRAFT_01g048690 [Sorghum bicolor]
Sspon.001A0001661	0	0	0	0	0	0	0	0	0	[V]	Defense mechanisms	Biological Process: microtubule cytoskeleton organization (GO:0000226);; Cellular Component: plant-type vacuole (GO:0000325);; Biological Process: cytokinesis by cell plate formation (GO:0000911);; Molecular Function: ATP binding (GO:0005524);; Cellular Component: mitochondrion (GO:0005739);; Cellular Component: vacuolar membrane (GO:0005774);; Biological Process: endoplasmic reticulum to Golgi v…	--	[Q]	Secondary metabolites biosynthesis, transport and catabolism	ABC transporter transmembrane region;; ABC transporter;; 50S ribosome-binding GTPase;; P-loop containing region of AAA domain;; Domain of unknown function DUF87	ABC transporter C family MRP4 OS=Zea mays GN=MRP4 PE=2 SV=1	Putative uncharacterized protein Sb01g047430 OS=Sorghum bicolor GN=Sb01g047430 PE=4 SV=1	hypothetical protein SORBIDRAFT_01g047430 [Sorghum bicolor]
Sspon.001A0001662	0	0	0	0	0	0	0	0	0	--	--	Molecular Function: DNA-binding transcription factor activity (GO:0003700);; Cellular Component: nucleus (GO:0005634);;	--	--	--	bZIP transcription factor;; Basic region leucine zipper	Transcription factor RF2b OS=Oryza sativa subsp. japonica GN=RF2b PE=1 SV=2	Putative uncharacterized protein Sb01g048710 OS=Sorghum bicolor GN=Sb01g048710 PE=4 SV=1	hypothetical protein SORBIDRAFT_01g048710 [Sorghum bicolor]
Sspon.001A0001663	0	0	0	0	0	0	0	0.00822366	0	--	--	Molecular Function: DNA-binding transcription factor activity (GO:0003700);; Biological Process: regulation of transcription, DNA-templated (GO:0006355);;	--	--	--	FHA domain	--	Putative uncharacterized protein Sb01g048700 OS=Sorghum bicolor GN=Sb01g048700 PE=4 SV=1	hypothetical protein SORBIDRAFT_01g048700 [Sorghum bicolor]
Sspon.001A0001670	0.0103706	0.0186067	0.0293467	0.00888755	0.00855036	0	0	0	0	[RTKL]	--	Molecular Function: protein kinase activity (GO:0004672);; Molecular Function: ATP binding (GO:0005524);; Biological Process: protein phosphorylation (GO:0006468);; Cellular Component: integral component of membrane (GO:0016021);; Cellular Component: cytoplasmic vesicle (GO:0016023);;	--	--	--	Protein kinase domain;; Protein tyrosine kinase;; Leucine rich repeat;; Leucine Rich repeats (2 copies);; Leucine rich repeat N-terminal domain;; Leucine Rich Repeat	Probable LRR receptor-like serine/threonine-protein kinase At1g12460 OS=Arabidopsis thaliana GN=At1g12460 PE=2 SV=1	Putative uncharacterized protein Sb01g048690 OS=Sorghum bicolor GN=Sb01g048690 PE=4 SV=1	hypothetical protein SORBIDRAFT_01g048690 [Sorghum bicolor]
Sspon.001A0001680	0.73467	0.705876	0.547154	0.499237	0.875876	0.705829	0.856881	0.744801	0.719804	[P]	Inorganic ion transport and metabolism	Cellular Component: mitochondrion (GO:0005739);; Biological Process: sodium ion transport (GO:0006814);; Biological Process: lithium ion transport (GO:0010351);; Molecular Function: solute:proton antiporter activity (GO:0015299);; Cellular Component: integral component of membrane (GO:0016021);; Biological Process: proton transmembrane transport (GO:1902600);;	--	[P]	Inorganic ion transport and metabolism	Sodium/hydrogen exchanger family	K(+) efflux antiporter 5 OS=Arabidopsis thaliana GN=KEA5 PE=2 SV=1	Putative uncharacterized protein Sb01g048670 OS=Sorghum bicolor GN=Sb01g048670 PE=4 SV=1	hypothetical protein SORBIDRAFT_01g048670 [Sorghum bicolor]
Sspon.001A0001690	0.347754	0.101272	0.175059	0.237592	0	0.194964	0.216903	0.385932	0.211934	--	--	Molecular Function: structural constituent of ribosome (GO:0003735);; Molecular Function: transporter activity (GO:0005215);; Cellular Component: mitochondrial inner membrane (GO:0005743);; Biological Process: translation (GO:0006412);; Cellular Component: integral component of membrane (GO:0016021);; Biological Process: transmembrane transport (GO:0055085);;	--	[C]	Energy production and conversion	Mitochondrial carrier protein	ADP,ATP carrier protein, mitochondrial OS=Oryza sativa subsp. japonica GN=Os02g0718900 PE=2 SV=1	Putative uncharacterized protein Sb01g048660 OS=Sorghum bicolor GN=Sb01g048660 PE=3 SV=1	hypothetical protein SORBIDRAFT_01g048660 [Sorghum bicolor]
Sspon.001A0001700	0	0	0	0	0	19.5586	0	0	0	--	--	Cellular Component: mitochondrial intermembrane space (GO:0005758);; Biological Process: aerobic respiration (GO:0009060);; Biological Process: mitochondrial respiratory chain complex IV assembly (GO:0033617);;	--	[C]	Energy production and conversion	CHCH domain	Cytochrome c oxidase assembly protein COX19 OS=Homo sapiens GN=COX19 PE=1 SV=1	Cytochrome c oxidase assembly protein COX19 OS=Zea mays PE=2 SV=1	cytochrome c oxidase assembly protein COX19 [Zea mays]
Sspon.001A0001710	45.93	53.3103	36.1068	24.6093	41.0593	22.8913	20.9275	26.8679	21.4919	--	--	Cellular Component: cytoplasmic vesicle (GO:0016023);;	--	--	--	Fasciclin domain	Fasciclin-like arabinogalactan protein 8 OS=Arabidopsis thaliana GN=FLA8 PE=1 SV=1	Putative uncharacterized protein Sb2276s002020 OS=Sorghum bicolor GN=Sb2276s002020 PE=4 SV=1	hypothetical protein SORBIDRAFT_2276s002020 [Sorghum bicolor]
Sspon.001A0001720	0.85769	1.00933	0.85539	0.861315	0.827645	1.22914	1.23245	0.965058	1.2382	--	--	Cellular Component: 1,3-beta-D-glucan synthase complex (GO:0000148);; Molecular Function: 1,3-beta-D-glucan synthase activity (GO:0003843);; Biological Process: (1->3)-beta-D-glucan biosynthetic process (GO:0006075);; Cellular Component: integral component of membrane (GO:0016021);;	--	[M]	Cell wall/membrane/envelope biogenesis	1,3-beta-glucan synthase component	Callose synthase 3 OS=Arabidopsis thaliana GN=CALS3 PE=2 SV=3	Putative uncharacterized protein Sb01g048630 OS=Sorghum bicolor GN=Sb01g048630 PE=4 SV=1	hypothetical protein SORBI_001G521500 [Sorghum bicolor]
Sspon.001A0001730	0.00557141	0.038388	0.0108407	0.0356417	0.0430899	0.0381252	0.0261184	0.0195526	0.037772	--	--	Cellular Component: 1,3-beta-D-glucan synthase complex (GO:0000148);; Molecular Function: 1,3-beta-D-glucan synthase activity (GO:0003843);; Biological Process: (1->3)-beta-D-glucan biosynthetic process (GO:0006075);; Cellular Component: integral component of membrane (GO:0016021);;	--	[M]	Cell wall/membrane/envelope biogenesis	1,3-beta-glucan synthase component;; 1,3-beta-glucan synthase component;; 1,3-beta-glucan synthase component	Callose synthase 1 OS=Arabidopsis thaliana GN=CALS1 PE=1 SV=2	Uncharacterized protein OS=Arundo donax PE=4 SV=1	hypothetical protein BRADI_1g76617 [Brachypodium distachyon]
Sspon.001A0001740	0	0	0	1.12173	0.349783	0.683613	0.587036	0	0.186137	--	--	Cellular Component: plastid (GO:0009536);;	--	--	--	--	--	Putative uncharacterized protein Sb01g048610 OS=Sorghum bicolor GN=Sb01g048610 PE=4 SV=1	hypothetical protein SORBIDRAFT_01g048610 [Sorghum bicolor]
Sspon.001A0001741	0.938752	0.684181	0.954204	0.843676	0.720818	0.401932	0.31137	0.790846	0.494565	[L]	Replication, recombination and repair	Molecular Function: DNA binding (GO:0003677);; Molecular Function: DNA-directed DNA polymerase activity (GO:0003887);; Cellular Component: nucleus (GO:0005634);; Biological Process: DNA-dependent DNA replication (GO:0006261);; Biological Process: DNA methylation (GO:0006306);; Biological Process: methylation-dependent chromatin silencing (GO:0006346);; Biological Process: microtubule nucleation (…	--	[L]	Replication, recombination and repair	DNA polymerase alpha/epsilon subunit B	DNA polymerase delta small subunit OS=Oryza sativa subsp. japonica GN=POLD2 PE=2 SV=1	Putative uncharacterized protein Sb01g048590 OS=Sorghum bicolor GN=Sb01g048590 PE=4 SV=1	hypothetical protein SORBIDRAFT_01g048590 [Sorghum bicolor]
Sspon.001A0001760	5.258	1.86539	3.48813	4.51597	5.78977	3.36857	3.2736	2.83624	3.08661
Sspon.001A0001780	14.0069	16.3493	13.6261	12.6981	16.7457	13.6642	12.4341	13.6699	10.6083	--	--	Molecular Function: zinc ion binding (GO:0008270);; Cellular Component: plastid (GO:0009536);;	--	[R]	General function prediction only	PPR repeat;; PPR repeat family;; DYW family of nucleic acid deaminases;; PPR repeat;; Pentatricopeptide repeat domain	Pentatricopeptide repeat-containing protein At5g48910 OS=Arabidopsis thaliana GN=PCMP-H38 PE=2 SV=1	Selenium-binding protein-like protein OS=Zea mays GN=LOC100280928 PE=2 SV=1	hypothetical protein SORBI_001G520700 [Sorghum bicolor]
Sspon.001A0001790	4.16051	4.26099	4.52959	5.08062	4.68441	5.59375	6.33482	5.27542	4.4487	--	--	Biological Process: RNA splicing, via endonucleolytic cleavage and ligation (GO:0000394);; Molecular Function: dolichyl-diphosphooligosaccharide-protein glycotransferase activity (GO:0004579);; Biological Process: N-terminal protein myristoylation (GO:0006499);; Cellular Component: oligosaccharyltransferase complex (GO:0008250);; Biological Process: methionine biosynthetic process (GO:0009086);; …	--	[O]	Posttranslational modification, protein turnover, chaperones	Ribophorin I	Dolichyl-diphosphooligosaccharide--protein glycosyltransferase subunit 1A OS=Oryza sativa subsp. japonica GN=OST1A PE=2 SV=1	Dolichyl-diphosphooligosaccharide--protein glycosyltransferase subunit 1 OS=Sorghum bicolor GN=Sb01g048520 PE=3 SV=1	hypothetical protein SORBIDRAFT_01g048520 [Sorghum bicolor]
Sspon.001A0001791	0	0	0	0	0	0	0	0	0	--	--	Cellular Component: endoplasmic reticulum membrane (GO:0005789);; Biological Process: GPI anchor biosynthetic process (GO:0006506);; Cellular Component: integral component of membrane (GO:0016021);;	K05287|4.87191e-76|zma:100192727|(RefSeq) uncharacterized protein LOC100192727; K05287 phosphatidylinositol glycan, class F	[MO]	--	GPI biosynthesis protein family Pig-F	Phosphatidylinositol-glycan biosynthesis class F protein OS=Mus musculus GN=Pigf PE=1 SV=1	Glycosylphosphatidylinositol anchor biosynthesis protein 11 OS=Zea mays PE=2 SV=1	PREDICTED: LOC100280817 isoform X3 [Zea mays]
Sspon.001A0001800	11.0281	10.8165	11.4083	12.2954	13.1132	12.9276	16.9615	16.5743	14.1711	--	--	Molecular Function: calmodulin binding (GO:0005516);; Cellular Component: plasma membrane (GO:0005886);; Biological Process: defense response (GO:0006952);; Biological Process: cell death (GO:0008219);; Biological Process: response to biotic stimulus (GO:0009607);; Cellular Component: integral component of membrane (GO:0016021);;	--	--	--	Mlo family	Protein MLO OS=Hordeum vulgare GN=MLO PE=1 SV=1	MLO-like protein OS=Sorghum bicolor GN=Sb01g048500 PE=3 SV=1	hypothetical protein SORBIDRAFT_01g048500 [Sorghum bicolor]
Sspon.001A0001810	2.74655	2.78338	3.79986	3.87422	3.38354	4.55252	3.63252	3.21964	3.76621	[K]	Transcription	Molecular Function: 3'-5'-exoribonuclease activity (GO:0000175);; Molecular Function: endonuclease activity (GO:0004519);; Biological Process: rRNA processing (GO:0006364);; Biological Process: mRNA catabolic process (GO:0006402);; Biological Process: rRNA catabolic process (GO:0016075);; Biological Process: RNA phosphodiester bond hydrolysis, exonucleolytic (GO:0090503);;	--	[J]	Translation, ribosomal structure and biogenesis	RNB domain;; Rrp44-like cold shock domain;; PIN domain	Exosome complex exonuclease RRP44 homolog A OS=Arabidopsis thaliana GN=RRP44A PE=2 SV=2	Putative uncharacterized protein Sb01g048480 OS=Sorghum bicolor GN=Sb01g048480 PE=3 SV=1	hypothetical protein SORBIDRAFT_01g048480 [Sorghum bicolor]
Sspon.001A0001811	905.849	940.566	878.055	847.783	811.153	726.481	921.18	881.305	830.584	[G]	Carbohydrate transport and metabolism	Molecular Function: glyceraldehyde-3-phosphate dehydrogenase (NAD+) (phosphorylating) activity (GO:0004365);; Biological Process: glucose metabolic process (GO:0006006);; Biological Process: pentose-phosphate shunt (GO:0006098);; Biological Process: rRNA processing (GO:0006364);; Biological Process: unsaturated fatty acid biosynthetic process (GO:0006636);; Cellular Component: chloroplast thylako…	K05298|0|osa:4331495|(RefSeq) glyceraldehyde-3-phosphate dehydrogenase B, chloroplastic; K05298 glyceraldehyde-3-phosphate dehydrogenase (NADP+) (phosphorylating) [EC:1.2.1.13]	[G]	Carbohydrate transport and metabolism	Glyceraldehyde 3-phosphate dehydrogenase, C-terminal domain;; Glyceraldehyde 3-phosphate dehydrogenase, NAD binding domain;; CP12 domain	Glyceraldehyde-3-phosphate dehydrogenase B, chloroplastic OS=Spinacia oleracea GN=GAPB PE=1 SV=1	Glyceraldehyde-3-phosphate dehydrogenase OS=Leersia perrieri PE=3 SV=1	hypothetical protein SORBI_001G519800 [Sorghum bicolor]
Sspon.001A0001812	0	0	0	0	0	0	0	0	0	--	--	Cellular Component: mitochondrial respiratory chain complex I (GO:0005747);; Biological Process: glucose catabolic process (GO:0006007);; Biological Process: ubiquitin-dependent protein catabolic process (GO:0006511);; Molecular Function: NADH dehydrogenase (ubiquinone) activity (GO:0008137);; Cellular Component: plastid (GO:0009536);; Biological Process: photorespiration (GO:0009853);; Biologica…	K03963|1.37843e-66|zma:100283425|(RefSeq) uncharacterized protein LOC100283425; K03963 NADH dehydrogenase (ubiquinone) 1 beta subcomplex subunit 7	[C]	Energy production and conversion	NADH-ubiquinone oxidoreductase B18 subunit (NDUFB7)	NADH dehydrogenase [ubiquinone] 1 beta subcomplex subunit 7 OS=Arabidopsis thaliana GN=At2g02050 PE=3 SV=1	Uncharacterized protein OS=Setaria italica GN=Si038144m.g PE=4 SV=1	PREDICTED: NADH dehydrogenase [ubiquinone] 1 beta subcomplex subunit 7 [Setaria italica]
Sspon.001A0001830	0.911844	2.46265	0.725867	0.337718	0.411053	1.47283	0.0650409	0.27849	0.0717273	--	--	Molecular Function: DNA binding (GO:0003677);; Cellular Component: nucleus (GO:0005634);; Biological Process: regulation of transcription, DNA-templated (GO:0006355);;	--	--	--	Myb-like DNA-binding domain	Putative Myb family transcription factor At1g14600 OS=Arabidopsis thaliana GN=At1g14600 PE=2 SV=2	Uncharacterized protein OS=Zea mays GN=LOC100275291 PE=2 SV=1	putative MYB DNA-binding domain superfamily protein [Zea mays]
Sspon.001A0001850	7.21274	6.75369	6.43279	5.72036	2.89206	7.43203	8.50809	8.15053	2.49129	--	--	--	--	[R]	General function prediction only	--	--	Putative uncharacterized protein Sb01g048430 OS=Sorghum bicolor GN=Sb01g048430 PE=4 SV=1	hypothetical protein SORBIDRAFT_01g048430 [Sorghum bicolor]
Sspon.001A0001851	0.0448691	0	0	0	0	0	0	0	0	--	--	Molecular Function: ATP binding (GO:0005524);; Cellular Component: integral component of plasma membrane (GO:0005887);; Biological Process: ATP biosynthetic process (GO:0006754);; Molecular Function: proton-exporting ATPase activity, phosphorylative mechanism (GO:0008553);; Cellular Component: intracellular membrane-bounded organelle (GO:0043231);; Molecular Function: metal ion binding (GO:004687…	--	[P]	Inorganic ion transport and metabolism	E1-E2 ATPase;; haloacid dehalogenase-like hydrolase;; Cation transporter/ATPase, N-terminus	Plasma membrane ATPase OS=Oryza sativa subsp. japonica GN=Os04g0656100 PE=2 SV=1	Plasma membrane ATPase OS=Sorghum bicolor GN=Sb01g048440 PE=3 SV=1	hypothetical protein SORBIDRAFT_01g048440 [Sorghum bicolor]
Sspon.001A0001860	0	0	0	0	0	0	0	0	0	--	--	Molecular Function: DNA binding (GO:0003677);; Molecular Function: transposase activity (GO:0004803);; Cellular Component: mitochondrion (GO:0005739);; Biological Process: transposition, DNA-mediated (GO:0006313);; Cellular Component: integral component of membrane (GO:0016021);;	--	--	--	Nucleotide-diphospho-sugar transferase	Uncharacterized protein At4g15970 OS=Arabidopsis thaliana GN=At4g15970 PE=2 SV=1	Putative uncharacterized protein Sb01g048460 OS=Sorghum bicolor GN=Sb01g048460 PE=4 SV=1	hypothetical protein SORBIDRAFT_01g048460 [Sorghum bicolor]
Sspon.001A0001861	0.31011	0.235179	0.5078	0.791704	0.354145	0.667859	0.622745	0.734453	0.609082	[RTKL]	--	Molecular Function: protein serine/threonine kinase activity (GO:0004674);; Molecular Function: ATP binding (GO:0005524);; Biological Process: protein phosphorylation (GO:0006468);;	--	[OUT]	--	Protein kinase domain;; Protein tyrosine kinase	Serine/threonine-protein kinase ATG1c OS=Arabidopsis thaliana GN=ATG1C PE=2 SV=1	Putative uncharacterized protein Sb01g039915 OS=Sorghum bicolor GN=Sb01g039915 PE=4 SV=1	hypothetical protein SORBI_001G424700 [Sorghum bicolor]
Sspon.001A0001870	1.23704	0.881437	1.27425	0.913715	1.06743	0.652888	0.70718	0.751236	0.963881	--	--	Cellular Component: intracellular (GO:0005622);; Molecular Function: UDP-glycosyltransferase activity (GO:0008194);; Biological Process: glycolipid biosynthetic process (GO:0009247);; Biological Process: response to abiotic stimulus (GO:0009628);; Biological Process: hormone-mediated signaling pathway (GO:0009755);; Biological Process: salicylic acid mediated signaling pathway (GO:0009863);; Biol…	--	--	--	--	Digalactosyldiacylglycerol synthase 2, chloroplastic OS=Lotus japonicus GN=DGD2 PE=2 SV=1	Putative uncharacterized protein Sb01g039910 OS=Sorghum bicolor GN=Sb01g039910 PE=4 SV=1	hypothetical protein SORBIDRAFT_01g039910 [Sorghum bicolor]
Sspon.001A0001880	0	0	0	0	0	0	0	0	0	[MJ]	--	Molecular Function: mannose-1-phosphate guanylyltransferase activity (GO:0004475);; Biological Process: biosynthetic process (GO:0009058);;	K00966|3.53944e-164|zma:100274383|(RefSeq) Mannose-1-phosphate guanylyltransferase 1; K00966 mannose-1-phosphate guanylyltransferase [EC:2.7.7.13]	[M]	Cell wall/membrane/envelope biogenesis	Nucleotidyl transferase;; Bacterial transferase hexapeptide (six repeats);; Nucleotidyl transferase	Probable mannose-1-phosphate guanylyltransferase 1 OS=Oryza sativa subsp. japonica GN=Os03g0268400 PE=2 SV=1	Uncharacterized protein OS=Setaria italica GN=Si036322m.g PE=4 SV=1	hypothetical protein SORBI_001G424500 [Sorghum bicolor]
Sspon.001A0001881	0.290899	0.404614	0.0671639	0.194129	0.360248	0.32634	0.424868	0.254854	0.250187	[IQR]	--	Molecular Function: DNA binding (GO:0003677);; Cellular Component: cytosol (GO:0005829);; Cellular Component: integral component of membrane (GO:0016021);; Molecular Function: oxidoreductase activity (GO:0016491);; Molecular Function: protein dimerization activity (GO:0046983);; Biological Process: oxidation-reduction process (GO:0055114);;	--	[R]	General function prediction only	short chain dehydrogenase;; Enoyl-(Acyl carrier protein) reductase	Tropinone reductase homolog At5g06060 OS=Arabidopsis thaliana GN=At5g06060 PE=2 SV=1	Os01g0170400 protein OS=Oryza sativa subsp. japonica GN=Os01g0170400 PE=4 SV=2	hypothetical protein SORBIDRAFT_01g039880 [Sorghum bicolor]
Sspon.001A0001890	47.9124	61.9793	56.0957	10.8179	11.1612	12.3156	39.7198	36.331	22.4768	[T]	Signal transduction mechanisms	Molecular Function: protein serine/threonine phosphatase activity (GO:0004722);; Biological Process: protein dephosphorylation (GO:0006470);; Cellular Component: plastid (GO:0009536);; Molecular Function: metal ion binding (GO:0046872);;	--	[T]	Signal transduction mechanisms	Protein phosphatase 2C	Probable protein phosphatase 2C 30 OS=Oryza sativa subsp. japonica GN=Os03g0268600 PE=2 SV=1	Putative uncharacterized protein Sb01g039890 OS=Sorghum bicolor GN=Sb01g039890 PE=3 SV=1	hypothetical protein SORBIDRAFT_01g039890 [Sorghum bicolor]
Sspon.001A0001900	0.187434	3.14289	6.00382	2.69223	5.94453	9.96811	5.33805	6.72008	4.15452	--	--	--	--	--	--	Protein of unknown function (DUF668);; Domain of unknown function (DUF3475)	--	Putative uncharacterized protein Sb01g039830 OS=Sorghum bicolor GN=Sb01g039830 PE=4 SV=1	hypothetical protein SORBIDRAFT_01g039830 [Sorghum bicolor]
Sspon.001A0001901	0.877627	1.01166	0.836304	0.615733	0.643461	0.840252	0.787288	0.999309	0.715422	[S]	Function unknown	Biological Process: maltose metabolic process (GO:0000023);; Molecular Function: NAD(P)H dehydrogenase (quinone) activity (GO:0003955);; Biological Process: pentose-phosphate shunt (GO:0006098);; Cellular Component: chloroplast (GO:0009507);; Biological Process: photosystem II assembly (GO:0010207);; Cellular Component: integral component of membrane (GO:0016021);; Biological Process: starch bios…	--	--	--	Vitamin K epoxide reductase family	Thiol-disulfide oxidoreductase LTO1 OS=Arabidopsis thaliana GN=LTO1 PE=1 SV=1	Uncharacterized protein OS=Zea mays PE=2 SV=1	uncharacterized protein LOC100193951 precursor [Zea mays]
Sspon.001A0001902	5.7161	6.37494	2.35741	7.09505	8.13431	5.95807	10.6606	9.0807	7.02384	--	--	Cellular Component: signal recognition particle, endoplasmic reticulum targeting (GO:0005786);; Cellular Component: chloroplast thylakoid membrane (GO:0009535);; Biological Process: response to blue light (GO:0009637);; Biological Process: response to sucrose (GO:0009744);; Cellular Component: chloroplast envelope (GO:0009941);; Biological Process: response to red light (GO:0010114);; Biological …	--	[R]	General function prediction only	Ankyrin repeats (many copies);; Ankyrin repeats (many copies);; Ankyrin repeats (3 copies);; Chromo (CHRromatin Organisation MOdifier) domain;; Ankyrin repeat;; Ankyrin repeat	Probable signal recognition particle 43 kDa protein, chloroplastic OS=Oryza sativa subsp. japonica GN=Os03g0131900 PE=2 SV=1	Putative uncharacterized protein Sb01g048210 OS=Sorghum bicolor GN=Sb01g048210 PE=4 SV=1	hypothetical protein SORBIDRAFT_01g048210 [Sorghum bicolor]
Sspon.001A0001920	19.0585	25.6825	16.526	10.0061	13.1642	9.72882	6.98353	6.81138	6.62043	--	--	--	--	--	--	Lytic transglycolase	Expansin-like A1 OS=Oryza sativa subsp. japonica GN=EXLA1 PE=2 SV=1	Putative uncharacterized protein Sb01g048190 OS=Sorghum bicolor GN=Sb01g048190 PE=3 SV=1	hypothetical protein SORBIDRAFT_01g048190 [Sorghum bicolor]
Sspon.001A0001931	0	0	0	0	0	0	0	0	0	--	--	Cellular Component: mitochondrion (GO:0005739);;	--	--	--	Arabidopsis protein of unknown function	--	Putative uncharacterized protein Sb01g048170 OS=Sorghum bicolor GN=Sb01g048170 PE=4 SV=1	hypothetical protein SORBI_001G516200 [Sorghum bicolor]
Sspon.001A0001940	0	0	0	0	0	0	0	0	0	[R]	General function prediction only	Molecular Function: hydrolase activity (GO:0016787);; Biological Process: organic substance metabolic process (GO:0071704);;	--	[R]	General function prediction only	Chitinase class I	Acidic endochitinase WIN6.2B OS=Populus trichocarpa PE=2 SV=2	Putative uncharacterized protein Sb01g048140 OS=Sorghum bicolor GN=Sb01g048140 PE=4 SV=1	hypothetical protein SORBIDRAFT_01g048140 [Sorghum bicolor]
Sspon.001A0001950	0.831724	0.0833519	0.291346	1.93793	1.74316	6.07544	4.85875	1.168	2.36382	[R]	General function prediction only	Molecular Function: chitinase activity (GO:0004568);; Cellular Component: mitochondrion (GO:0005739);; Biological Process: carbohydrate metabolic process (GO:0005975);; Biological Process: chitin catabolic process (GO:0006032);; Biological Process: cell wall macromolecule catabolic process (GO:0016998);; Biological Process: response to other organism (GO:0051707);;	--	[R]	General function prediction only	Chitinase class I	Chitinase 11 OS=Oryza sativa subsp. japonica GN=Cht11 PE=2 SV=1	Uncharacterized protein OS=Zea mays GN=LOC100191592 PE=2 SV=1	unknown [Zea mays]
Sspon.001A0001960	0.059284	0	0.372344	0.289611	1.45575	1.45489	1.06338	1.031	1.16195	[J]	Translation, ribosomal structure and biogenesis	Biological Process: ribosomal small subunit assembly (GO:0000028);; Biological Process: endonucleolytic cleavage in ITS1 to separate SSU-rRNA from 5.8S rRNA and LSU-rRNA from tricistronic rRNA transcript (SSU-rRNA, 5.8S rRNA, LSU-rRNA) (GO:0000447);; Biological Process: endonucleolytic cleavage to generate mature 3'-end of SSU-rRNA from (SSU-rRNA, 5.8S rRNA, LSU-rRNA) (GO:0000461);; Molecular Fun…	K02998|0|zma:100273170|(RefSeq) uncharacterized protein LOC100273170; K02998 small subunit ribosomal protein SAe	[J]	Translation, ribosomal structure and biogenesis	Ribosomal protein S2	40S ribosomal protein SA OS=Vitis vinifera GN=GSVIVT00034021001 PE=3 SV=1	40S ribosomal protein SA OS=Zea mays PE=2 SV=1	40S ribosomal protein SA [Zea mays]
Sspon.001A0001970	0	0	0	0	0	0	0	0	0	--	--	Molecular Function: DNA binding (GO:0003677);; Cellular Component: nucleus (GO:0005634);; Biological Process: regulation of transcription, DNA-templated (GO:0006355);;	--	--	--	No apical meristem (NAM) protein	Putative NAC domain-containing protein 94 OS=Arabidopsis thaliana GN=ANAC094 PE=3 SV=1	Putative uncharacterized protein Sb01g048130 OS=Sorghum bicolor GN=Sb01g048130 PE=4 SV=1	hypothetical protein SORBIDRAFT_01g048130 [Sorghum bicolor]
Sspon.001A0001980	3.44878	7.29085	3.62305	1.31558	1.48463	1.55649	2.96624	3.40484	2.2488	--	--	Cellular Component: membrane (GO:0016020);; Cellular Component: cytoplasmic vesicle (GO:0016023);; Molecular Function: protein self-association (GO:0043621);;	--	--	--	--	Chitin elicitor-binding protein OS=Oryza sativa subsp. japonica GN=CEBIP PE=1 SV=1	Putative uncharacterized protein Sb01g048095 (Fragment) OS=Sorghum bicolor GN=Sb01g048095 PE=4 SV=1	hypothetical protein SORBIDRAFT_01g048095, partial [Sorghum bicolor]
Sspon.001A0001990	0.107197	0	0.265545	0.164739	0	0	0	0	0	[IQ]	--	Biological Process: metabolic process (GO:0008152);; Molecular Function: ligase activity (GO:0016874);;	--	[I]	Lipid transport and metabolism	AMP-binding enzyme;; AMP-binding enzyme C-terminal domain	Probable acyl-activating enzyme 1, peroxisomal OS=Arabidopsis thaliana GN=AAE1 PE=2 SV=1	Putative uncharacterized protein Sb01g048090 OS=Sorghum bicolor GN=Sb01g048090 PE=4 SV=1	hypothetical protein SORBIDRAFT_01g048090 [Sorghum bicolor]
Sspon.001A0002000	3.7275	3.06736	3.37185	4.35479	3.16353	2.6324	4.08519	3.84232	2.34403	[IQ]	--	Biological Process: metabolic process (GO:0008152);; Molecular Function: ligase activity (GO:0016874);;	--	[I]	Lipid transport and metabolism	AMP-binding enzyme;; AMP-binding enzyme C-terminal domain;; AMP-binding enzyme	Probable acyl-activating enzyme 1, peroxisomal OS=Arabidopsis thaliana GN=AAE1 PE=2 SV=1	Uncharacterized protein OS=Zea mays GN=Zm.20479 PE=4 SV=1	hypothetical protein SORBI_001G514900 [Sorghum bicolor]
Sspon.001A0002010	0.254006	0.325044	0.251568	0.263653	0.425272	0.397311	0.0848779	0.367534	0.0617187	[IQ]	--	Molecular Function: catalytic activity (GO:0003824);; Biological Process: metabolic process (GO:0008152);; Cellular Component: integral component of membrane (GO:0016021);;	--	[I]	Lipid transport and metabolism	AMP-binding enzyme;; AMP-binding enzyme C-terminal domain	4-coumarate--CoA ligase-like 4 OS=Oryza sativa subsp. japonica GN=4CLL4 PE=2 SV=1	Putative uncharacterized protein Sb01g048200 OS=Sorghum bicolor GN=Sb01g048200 PE=4 SV=1	hypothetical protein SORBIDRAFT_01g048200 [Sorghum bicolor]
Sspon.001A0002020	0	0	0	0	0	0	0	0	0	[O]	Posttranslational modification, protein turnover, chaperones	Molecular Function: glutathione transferase activity (GO:0004364);; Cellular Component: cytoplasm (GO:0005737);; Biological Process: glutathione metabolic process (GO:0006749);;	--	[O]	Posttranslational modification, protein turnover, chaperones	Glutathione S-transferase, C-terminal domain;; Glutathione S-transferase, N-terminal domain;; Glutathione S-transferase, C-terminal domain;; Glutathione S-transferase, N-terminal domain;; Glutathione S-transferase, C-terminal domain	Glutathione S-transferase F11 OS=Arabidopsis thaliana GN=GSTF11 PE=2 SV=1	Putative uncharacterized protein Sb01g048010 OS=Sorghum bicolor GN=Sb01g048010 PE=3 SV=1	hypothetical protein SORBIDRAFT_01g048010 [Sorghum bicolor]
Sspon.001A0002030	0	0	0	0	0.203039	0	0	0.095126	0.227332	--	--	Molecular Function: calmodulin binding (GO:0005516);; Cellular Component: nucleus (GO:0005634);;	--	--	--	IQ calmodulin-binding motif	Protein IQ-DOMAIN 31 OS=Arabidopsis thaliana GN=IQD31 PE=1 SV=1	Putative uncharacterized protein Sb01g048020 OS=Sorghum bicolor GN=Sb01g048020 PE=4 SV=1	hypothetical protein SORBIDRAFT_01g048020 [Sorghum bicolor]
Sspon.001A0002040	0	0	0	0	0	0	0	0	0	[O]	Posttranslational modification, protein turnover, chaperones	Molecular Function: glutathione transferase activity (GO:0004364);; Cellular Component: cytoplasm (GO:0005737);; Biological Process: glutathione metabolic process (GO:0006749);;	--	[O]	Posttranslational modification, protein turnover, chaperones	Glutathione S-transferase, C-terminal domain;; Glutathione S-transferase, N-terminal domain;; Glutathione S-transferase, C-terminal domain;; Glutathione S-transferase, N-terminal domain;; Glutathione S-transferase, C-terminal domain	Glutathione S-transferase F11 OS=Arabidopsis thaliana GN=GSTF11 PE=2 SV=1	Putative uncharacterized protein Sb01g048010 OS=Sorghum bicolor GN=Sb01g048010 PE=3 SV=1	hypothetical protein SORBIDRAFT_01g048010 [Sorghum bicolor]
Sspon.001A0002050	0	0	0	0	0	0	0	0	0
Sspon.001A0002060	0	0	0	0	0	0	0	0	0	--	--	Molecular Function: glutathione transferase activity (GO:0004364);; Cellular Component: cytoplasm (GO:0005737);; Biological Process: glutathione metabolic process (GO:0006749);;	K00799|8.10109e-120|zma:541830|(RefSeq) glutathione S-transferase12; K00799 glutathione S-transferase [EC:2.5.1.18]	[O]	Posttranslational modification, protein turnover, chaperones	Glutathione S-transferase, C-terminal domain;; Glutathione S-transferase, C-terminal domain;; Glutathione S-transferase, C-terminal domain	Glutathione S-transferase F10 OS=Arabidopsis thaliana GN=GSTF10 PE=1 SV=3	Glutathione S-transferase OS=Zea mays PE=2 SV=1	glutathione S-transferase12 [Zea mays]
Sspon.001A0002070	13.801	21.2071	14.7223	16.8483	17.8939	11.8148	17.5233	20.2137	17.8248	[O]	Posttranslational modification, protein turnover, chaperones	Molecular Function: glutathione transferase activity (GO:0004364);; Cellular Component: cytoplasm (GO:0005737);; Biological Process: glutathione metabolic process (GO:0006749);;	--	[O]	Posttranslational modification, protein turnover, chaperones	Glutathione S-transferase, C-terminal domain;; Glutathione S-transferase, C-terminal domain;; Glutathione S-transferase, C-terminal domain	Glutathione S-transferase F8, chloroplastic OS=Arabidopsis thaliana GN=GSTF8 PE=1 SV=3	Putative uncharacterized protein Sb01g047980 OS=Sorghum bicolor GN=Sb01g047980 PE=3 SV=1	hypothetical protein SORBIDRAFT_01g047980 [Sorghum bicolor]
Sspon.001A0002081	1.00771	0.838163	1.62699	2.21059	2.42269	2.84084	2.19871	3.07977	2.87077	--	--	Biological Process: protein glycosylation (GO:0006486);;	--	[R]	General function prediction only	Leucine Rich repeat;; Leucine Rich repeats (2 copies)	F-box/LRR-repeat protein 10 OS=Arabidopsis thaliana GN=FBL10 PE=2 SV=1	Putative uncharacterized protein Sb01g047960 OS=Sorghum bicolor GN=Sb01g047960 PE=4 SV=1	hypothetical protein SORBIDRAFT_01g047960 [Sorghum bicolor]
Sspon.001A0002100	2.81929	3.57935	2.44604	2.14496	2.97691	2.24174	1.92386	1.79041	1.71841	[R]	General function prediction only	Cellular Component: plastid (GO:0009536);;	--	[R]	General function prediction only	Ankyrin repeats (many copies);; Ankyrin repeats (3 copies);; Ankyrin repeats (many copies);; Ankyrin repeat;; Ankyrin repeat	Ankyrin repeat domain-containing protein, chloroplastic OS=Arabidopsis thaliana GN=AKRP PE=1 SV=2	Putative uncharacterized protein Sb01g047950 OS=Sorghum bicolor GN=Sb01g047950 PE=4 SV=1	hypothetical protein SORBIDRAFT_01g047950 [Sorghum bicolor]
Sspon.001A0002110	0	0	0	0	0	0	0	0	0	--	--	Cellular Component: nucleus (GO:0005634);; Molecular Function: protein dimerization activity (GO:0046983);;	--	--	--	Helix-loop-helix DNA-binding domain	Transcription factor bHLH61 OS=Arabidopsis thaliana GN=BHLH61 PE=2 SV=1	Putative uncharacterized protein Sb01g047940 OS=Sorghum bicolor GN=Sb01g047940 PE=4 SV=1	hypothetical protein SORBIDRAFT_01g047940 [Sorghum bicolor]
Sspon.001A0002111	21.6181	25.3556	30.1963	43.78	30.9849	40.8883	65.6285	63.4945	62.4548	[QR]	--	Cellular Component: integral component of membrane (GO:0016021);; Cellular Component: cytoplasmic vesicle (GO:0016023);; Biological Process: sterol biosynthetic process (GO:0016126);; Molecular Function: 24-methylenesterol C-methyltransferase activity (GO:0030797);; Biological Process: methylation (GO:0032259);;	--	[IR]	--	Methyltransferase domain;; Sterol methyltransferase C-terminal;; Methyltransferase domain;; Methyltransferase domain;; Methyltransferase domain;; Mycolic acid cyclopropane synthetase;; Methyltransferase domain;; ubiE/COQ5 methyltransferase family	24-methylenesterol C-methyltransferase 2 OS=Oryza sativa subsp. japonica GN=Smt2-1 PE=2 SV=2	Methyltransferase OS=Sorghum bicolor GN=Sb01g047930 PE=3 SV=1	hypothetical protein SORBIDRAFT_01g047930 [Sorghum bicolor]
Sspon.001A0002120	11.7666	9.26873	19.7402	13.2727	16.5998	19.6891	19.5147	21.369	19.0437	[J]	Translation, ribosomal structure and biogenesis	Molecular Function: RNA binding (GO:0003723);; Cellular Component: nucleolus (GO:0005730);; Cellular Component: ribosome (GO:0005840);; Biological Process: ribosome biogenesis (GO:0042254);;	--	[AJ]	--	Ribosomal protein L7Ae/L30e/S12e/Gadd45 family	NHP2-like protein 1 OS=Xenopus tropicalis GN=snu13 PE=2 SV=1	NHP2-like protein 1 OS=Zea mays GN=LOC100282785 PE=2 SV=1	PREDICTED: NHP2-like protein 1 [Zea mays]
Sspon.001A0002121	1.6286e-06	1.84827e-07	2.55178e-06	5.26251e-07	5.96738e-07	1.91211e-06	0.0216456	4.57915e-07	2.14858e-06	--	--	Molecular Function: zinc ion binding (GO:0008270);; Cellular Component: plastid (GO:0009536);;	--	[R]	General function prediction only	PPR repeat;; PPR repeat family;; PPR repeat;; Pentatricopeptide repeat domain;; DYW family of nucleic acid deaminases	Pentatricopeptide repeat-containing protein At4g35130, chloroplastic OS=Arabidopsis thaliana GN=PCMP-H27 PE=3 SV=1	Putative uncharacterized protein OS=Sorghum bicolor PE=4 SV=1	unknown [Sorghum bicolor]
Sspon.001A0002140	20.3256	19.8502	24.3888	19.7124	26.895	21.019	17.5083	19.0127	29.2427	--	--	--	--	--	--	Complex 1 protein (LYR family)	--	Putative complex 1 protein, LYR family OS=Sorghum bicolor GN=Sb01g047880 PE=4 SV=1	hypothetical protein SORBIDRAFT_01g047880 [Sorghum bicolor]
Sspon.001A0002150	0	0	0	0.896581	0	0	0.755126	0.369835	0	[R]	General function prediction only	Molecular Function: nucleotide binding (GO:0000166);; Molecular Function: nucleic acid binding (GO:0003676);;	--	[A]	RNA processing and modification	RNA recognition motif. (a.k.a. RRM, RBD, or RNP domain)	Cleavage stimulating factor 64 OS=Arabidopsis thaliana GN=CSTF64 PE=1 SV=1	Putative uncharacterized protein Sb01g047890 OS=Sorghum bicolor GN=Sb01g047890 PE=4 SV=1	hypothetical protein SORBIDRAFT_01g047890 [Sorghum bicolor]
Sspon.001A0002160	0.309137	0.430125	0.806375	1.80904	2.04593	0.269889	1.0504	1.29481	0.544294	--	--	Cellular Component: plasma membrane (GO:0005886);; Molecular Function: peptide-methionine (R)-S-oxide reductase activity (GO:0033743);; Biological Process: oxidation-reduction process (GO:0055114);;	--	--	--	--	--	Putative uncharacterized protein Sb01g047900 OS=Sorghum bicolor GN=Sb01g047900 PE=4 SV=1	hypothetical protein SORBIDRAFT_01g047900 [Sorghum bicolor]
Sspon.001A0002170	0	0	0	0	0	0	0	0	0	[GEPR]	--	Molecular Function: inorganic phosphate transmembrane transporter activity (GO:0005315);; Cellular Component: integral component of plasma membrane (GO:0005887);; Biological Process: phosphate ion transport (GO:0006817);; Molecular Function: symporter activity (GO:0015293);; Molecular Function: transmembrane transporter activity (GO:0022891);; Biological Process: transmembrane transport (GO:00550…	K08176|0|zma:100284835|(RefSeq) inorganic phosphate transporter 1-7; K08176 MFS transporter, PHS family, inorganic phosphate transporter	[P]	Inorganic ion transport and metabolism	Sugar (and other) transporter;; Major Facilitator Superfamily	Probable inorganic phosphate transporter 1-7 OS=Oryza sativa subsp. japonica GN=PHT1-7 PE=2 SV=1	Inorganic phosphate transporter 1-7 OS=Zea mays PE=2 SV=1	inorganic phosphate transporter 1-7 [Zea mays]
Sspon.001A0002180	5.561	5.48354	4.36158	5.12901	4.36798	4.87408	6.74012	4.99595	2.83414	--	--	Cellular Component: plastid (GO:0009536);; Biological Process: chlorophyll catabolic process (GO:0015996);; Cellular Component: integral component of membrane (GO:0016021);;	--	--	--	Protein CHAPERONE-LIKE PROTEIN OF POR1-like	--	Uncharacterized protein OS=Zea mays GN=LOC100275476 PE=2 SV=1	hypothetical protein SORBI_001G512500 [Sorghum bicolor]
Sspon.001A0002190	4.28061	4.7647	4.25065	4.40362	3.3606	3.95996	3.15814	3.82741	4.99634	[T]	Signal transduction mechanisms	Molecular Function: protein serine/threonine phosphatase activity (GO:0004722);; Biological Process: protein dephosphorylation (GO:0006470);; Molecular Function: metal ion binding (GO:0046872);;	--	[T]	Signal transduction mechanisms	Protein phosphatase 2C	Probable protein phosphatase 2C 28 OS=Oryza sativa subsp. japonica GN=Os03g0137200 PE=2 SV=1	Protein phosphatase 2C OS=Zea mays PE=2 SV=1	protein phosphatase 2C [Zea mays]
Sspon.001A0002200	0.641542	0.621242	0.594717	0.903663	0.90452	1.03972	1.56768	1.09374	1.0572	--	--	Molecular Function: DNA binding (GO:0003677);; Cellular Component: nucleus (GO:0005634);; Cellular Component: mitochondrion (GO:0005739);; Cellular Component: integral component of membrane (GO:0016021);; Molecular Function: kinase activity (GO:0016301);; Biological Process: phosphorylation (GO:0016310);;	--	[K]	Transcription	Myb-like DNA-binding domain;; Myb DNA-binding like	TSL-kinase interacting protein 1 OS=Arabidopsis thaliana GN=TKI1 PE=1 SV=2	Putative MYB DNA-binding domain superfamily protein OS=Zea mays GN=LOC100383221 PE=4 SV=1	hypothetical protein SORBI_001G512700 [Sorghum bicolor]
Sspon.001A0002210	1.15585	0.980883	1.41863	0.718539	0.986342	0.791738	0.426709	0.835469	0.472739	[C]	Energy production and conversion	Biological Process: response to reactive oxygen species (GO:0000302);; Molecular Function: aconitate hydratase activity (GO:0003994);; Molecular Function: copper ion binding (GO:0005507);; Cellular Component: vacuole (GO:0005773);; Cellular Component: cytosol (GO:0005829);; Cellular Component: plasma membrane (GO:0005886);; Biological Process: glucose catabolic process (GO:0006007);; Biological P…	--	[AJ]	--	Aconitase family (aconitate hydratase)	Aconitate hydratase, cytoplasmic OS=Cucurbita maxima PE=2 SV=1	Aconitate hydratase OS=Sorghum bicolor GN=Sb01g047850 PE=3 SV=1	hypothetical protein SORBIDRAFT_01g047850 [Sorghum bicolor]
Sspon.001A0002220	0.755468	1.11917	0.690567	1.58128	0.724867	0.729441	0.691725	0.627647	0.807048	--	--	Cellular Component: mitochondrial outer membrane (GO:0005741);; Biological Process: protein targeting to vacuole (GO:0006623);; Cellular Component: integral component of membrane (GO:0016021);; Biological Process: transmembrane transport (GO:0055085);;	--	[R]	General function prediction only	Calcium-dependent channel, 7TM region, putative phosphate	CSC1-like protein At4g35870 OS=Arabidopsis thaliana GN=GFS10 PE=2 SV=1	Putative uncharacterized protein Sb01g047810 OS=Sorghum bicolor GN=Sb01g047810 PE=4 SV=1	hypothetical protein SORBIDRAFT_01g047810 [Sorghum bicolor]
Sspon.001A0002230	26.2136	33.4601	17.7646	6.68823	13.4293	4.61375	9.41608	5.51173	4.83125	--	--	Cellular Component: mitochondrial outer membrane (GO:0005741);; Cellular Component: plasma membrane (GO:0005886);; Molecular Function: voltage-gated anion channel activity (GO:0008308);; Cellular Component: integral component of membrane (GO:0016021);; Biological Process: regulation of anion transmembrane transport (GO:1903959);;	--	[P]	Inorganic ion transport and metabolism	Eukaryotic porin;; Eukaryotic porin	Mitochondrial outer membrane protein porin 6 OS=Oryza sativa subsp. japonica GN=VDAC6 PE=2 SV=1	Uncharacterized protein OS=Setaria italica GN=Si036979m.g PE=4 SV=1	hypothetical protein SETIT_036979mg [Setaria italica]
Sspon.001A0002241	0.369116	0.235491	0.51478	0.370904	0.316321	0.53051	0.467654	0.727871	0.504586	--	--	Cellular Component: mitochondrion (GO:0005739);; Cellular Component: plastid (GO:0009536);; Molecular Function: magnesium ion transmembrane transporter activity (GO:0015095);; Biological Process: magnesium ion transport (GO:0015693);; Cellular Component: integral component of membrane (GO:0016021);; Biological Process: magnesium ion transmembrane transport (GO:1903830);;	--	[P]	Inorganic ion transport and metabolism	--	Putative magnesium transporter MRS2-H OS=Oryza sativa subsp. indica GN=MRS2-H PE=3 SV=1	Putative uncharacterized protein Sb01g047780 OS=Sorghum bicolor GN=Sb01g047780 PE=4 SV=1	hypothetical protein SORBI_001G512100 [Sorghum bicolor]
Sspon.001A0002250	1.0062	0.601259	0.272886	0.379639	0.6262	0	0	0.606137	0.542003	--	--	Molecular Function: cyclin-dependent protein serine/threonine kinase inhibitor activity (GO:0004861);; Cellular Component: nucleus (GO:0005634);; Biological Process: cell cycle arrest (GO:0007050);; Molecular Function: kinase activity (GO:0016301);; Biological Process: negative regulation of protein serine/threonine kinase activity (GO:0071901);;	--	--	--	Cyclin-dependent kinase inhibitor	Cyclin-dependent kinase inhibitor 5 OS=Oryza sativa subsp. japonica GN=KRP5 PE=2 SV=1	Putative cyclin-dependent kinase inhibitor 3 OS=Sorghum bicolor GN=Sb01g047750 PE=4 SV=1	hypothetical protein SORBIDRAFT_01g047750 [Sorghum bicolor]
Sspon.001A0002260	0.474421	0.664326	0.387946	0.505785	0.579186	0.433856	0.275034	0.359519	0.508055	[RTKL]	--	Molecular Function: protein serine/threonine kinase activity (GO:0004674);; Molecular Function: ATP binding (GO:0005524);; Biological Process: protein phosphorylation (GO:0006468);;	--	[T]	Signal transduction mechanisms	Protein kinase domain;; Protein tyrosine kinase	Probable receptor-like protein kinase At5g15080 OS=Arabidopsis thaliana GN=At5g15080 PE=2 SV=1	Uncharacterized protein OS=Zea mays GN=cl54662_1(668) PE=3 SV=1	TPA: putative protein kinase superfamily protein [Zea mays]
Sspon.001A0002270	12.3192	19.691	9.37481	15.1165	12.1721	14.5699	27.6756	19.3321	17.542	--	--	Molecular Function: protein serine/threonine kinase activity (GO:0004674);; Molecular Function: ATP binding (GO:0005524);; Biological Process: protein phosphorylation (GO:0006468);;	--	[T]	Signal transduction mechanisms	--	Probable receptor-like protein kinase At5g15080 OS=Arabidopsis thaliana GN=At5g15080 PE=2 SV=1	Uncharacterized protein OS=Arundo donax PE=4 SV=1	hypothetical protein SORBIDRAFT_03g026370 [Sorghum bicolor]
Sspon.001A0002280	0	0	0	0	0	0	0	0	0	--	--	Biological Process: response to auxin (GO:0009733);;	--	--	--	Auxin responsive protein	Auxin-responsive protein SAUR71 OS=Arabidopsis thaliana GN=SAUR71 PE=2 SV=1	Uncharacterized protein OS=Zea mays PE=4 SV=1	PREDICTED: indole-3-acetic acid-induced protein ARG7-like [Zea mays]
Sspon.001A0002290	9.1609	10.5575	9.7688	10.5389	10.8697	10.9388	12.8308	11.1808	10.1946	--	--	--	--	[S]	Function unknown	Family of unknown function (DUF572)	Coiled-coil domain-containing protein 94 homolog OS=Dictyostelium discoideum GN=ccdc94 PE=3 SV=1	Uncharacterized protein OS=Setaria italica GN=Si030491m.g PE=4 SV=1	hypothetical protein SORBI_003G201900 [Sorghum bicolor]
Sspon.001A0002300	0	0	0	0	0	0	0	0	0	--	--	Biological Process: response to auxin (GO:0009733);;	--	--	--	Auxin responsive protein	Auxin-responsive protein SAUR71 OS=Arabidopsis thaliana GN=SAUR71 PE=2 SV=1	Uncharacterized protein OS=Zea mays PE=4 SV=1	PREDICTED: indole-3-acetic acid-induced protein ARG7-like [Zea mays]
Sspon.001A0002301	0.362668	0.287629	0.432497	0.323477	0.270801	0.266521	0.329579	0.231868	0.229149	--	--	Molecular Function: helicase activity (GO:0004386);; Molecular Function: organic cyclic compound binding (GO:0097159);; Molecular Function: heterocyclic compound binding (GO:1901363);;	--	[T]	Signal transduction mechanisms	Tetratricopeptide repeat;; Tetratricopeptide repeat;; TPR repeat;; Tetratricopeptide repeat;; Tetratricopeptide repeat;; Tetratricopeptide repeat	Tetratricopeptide repeat protein 7A OS=Mus musculus GN=Ttc7a PE=1 SV=1	Putative uncharacterized protein Sb01g047740 OS=Sorghum bicolor GN=Sb01g047740 PE=4 SV=1	hypothetical protein SORBIDRAFT_01g047740 [Sorghum bicolor]
Sspon.001A0002320	0.354382	0.924111	0.172285	0.471143	0.424691	0.133979	0.0382973	0	0	--	--	--	--	--	--	Protein of unknown function (DUF1618)	--	Putative uncharacterized protein Sb01g047733 (Fragment) OS=Sorghum bicolor GN=Sb01g047733 PE=4 SV=1	hypothetical protein SORBI_001G511800 [Sorghum bicolor]
Sspon.001A0002330	0	0	0	0	0	0	0	0	0	--	--	--	K14515|6.63362e-27|zma:100281166|(RefSeq) uncharacterized protein LOC100281166; K14515 EIN3-binding F-box protein	--	--	--	--	Uncharacterized protein OS=Zea mays GN=Zm.83646 PE=4 SV=1	hypothetical protein SORBI_010G186200 [Sorghum bicolor]
Sspon.001A0002340	0	0	0	0	0	0	0	0	0	--	--	Molecular Function: nucleotide binding (GO:0000166);; Cellular Component: commitment complex (GO:0000243);; Molecular Function: poly-pyrimidine tract binding (GO:0008187);; Cellular Component: nuclear speck (GO:0016607);; Molecular Function: pre-mRNA 3'-splice site binding (GO:0030628);; Cellular Component: U2-type prespliceosome (GO:0071004);; Cellular Component: U2AF (GO:0089701);; Biological P…	--	[A]	RNA processing and modification	RNA recognition motif. (a.k.a. RRM, RBD, or RNP domain)	Splicing factor U2AF 50 kDa subunit OS=Drosophila melanogaster GN=U2af50 PE=1 SV=1	Putative uncharacterized protein Sb01g047730 OS=Sorghum bicolor GN=Sb01g047730 PE=4 SV=1	hypothetical protein SORBIDRAFT_01g047730 [Sorghum bicolor]
Sspon.001A0002350	8.50218	6.12406	7.46459	6.07893	5.9842	5.84241	3.85619	3.39898	3.83371	[E]	Amino acid transport and metabolism	Molecular Function: transporter activity (GO:0005215);; Biological Process: transport (GO:0006810);; Cellular Component: integral component of membrane (GO:0016021);;	--	[E]	Amino acid transport and metabolism	POT family	Protein NRT1/ PTR FAMILY 5.2 OS=Arabidopsis thaliana GN=NPF5.2 PE=2 SV=1	Putative uncharacterized protein Sb01g047690 OS=Sorghum bicolor GN=Sb01g047690 PE=4 SV=1	hypothetical protein SORBIDRAFT_01g047690 [Sorghum bicolor]
Sspon.001A0002360	0	0	0	0	0	0	0.0608425	0.0590937	0	--	--	--	--	--	--	Plant family of unknown function (DUF810)	--	Putative uncharacterized protein Sb01g047700 OS=Sorghum bicolor GN=Sb01g047700 PE=4 SV=1	hypothetical protein SORBIDRAFT_01g047700 [Sorghum bicolor]
Sspon.001A0002370	31.8165	54.3256	55.4684	18.8416	24.6719	11.0552	1.79297	0.607091	2.78355	[J]	Translation, ribosomal structure and biogenesis	Biological Process: RNA methylation (GO:0001510);; Molecular Function: structural constituent of ribosome (GO:0003735);; Cellular Component: nucleolus (GO:0005730);; Biological Process: translation (GO:0006412);; Cellular Component: chloroplast (GO:0009507);; Biological Process: embryo development ending in seed dormancy (GO:0009793);; Cellular Component: integral component of membrane (GO:001602…	--	[J]	Translation, ribosomal structure and biogenesis	Ribosomal protein L14p/L23e	60S ribosomal protein L23 OS=Arabidopsis thaliana GN=RPL23A PE=2 SV=3	Uncharacterized protein OS=Musa acuminata subsp. malaccensis PE=3 SV=1	hypothetical protein SORBIDRAFT_01g019770 [Sorghum bicolor]
Sspon.001A0002380	1.20797	0.669426	0.508529	0.302217	0.374523	0.250788	0	0.366434	0.477624	--	--	Cellular Component: nucleus (GO:0005634);; Biological Process: response to light stimulus (GO:0009416);; Biological Process: regulation of flower development (GO:0009909);;	--	--	--	--	--	Putative uncharacterized protein Sb01g047650 OS=Sorghum bicolor GN=Sb01g047650 PE=4 SV=1	hypothetical protein SORBI_001G510500 [Sorghum bicolor]
Sspon.001A0002390	3.42136	3.23184	3.65243	1.3198	3.37013	1.15396	0.534843	0.336341	0.768212	[Q]	Secondary metabolites biosynthesis, transport and catabolism	Molecular Function: monooxygenase activity (GO:0004497);; Molecular Function: iron ion binding (GO:0005506);; Cellular Component: integral component of membrane (GO:0016021);; Cellular Component: cytoplasmic vesicle (GO:0016023);; Molecular Function: oxidoreductase activity, acting on paired donors, with incorporation or reduction of molecular oxygen (GO:0016705);; Molecular Function: heme bindin…	--	[QI]	--	Cytochrome P450	Cytochrome P450 86B1 OS=Arabidopsis thaliana GN=CYP86B1 PE=2 SV=1	Putative uncharacterized protein Sb01g047640 OS=Sorghum bicolor GN=Sb01g047640 PE=3 SV=1	hypothetical protein SORBIDRAFT_01g047640 [Sorghum bicolor]
Sspon.001A0002400	2.78466	3.75794	0.764285	1.65736	4.14147	0.980307	0.283083	0.188708	0.332693	--	--	Molecular Function: monooxygenase activity (GO:0004497);; Molecular Function: iron ion binding (GO:0005506);; Cellular Component: integral component of membrane (GO:0016021);; Cellular Component: cytoplasmic vesicle (GO:0016023);; Molecular Function: oxidoreductase activity, acting on paired donors, with incorporation or reduction of molecular oxygen (GO:0016705);; Molecular Function: heme bindin…	--	[QI]	--	Cytochrome P450	Cytochrome P450 86B1 OS=Arabidopsis thaliana GN=CYP86B1 PE=2 SV=1	Putative uncharacterized protein Sb01g047640 OS=Sorghum bicolor GN=Sb01g047640 PE=3 SV=1	hypothetical protein SORBIDRAFT_01g047640 [Sorghum bicolor]
Sspon.001A0002410	0	0.0584645	0.0527023	0.0951536	0.238235	0.488105	0.423356	0	0.0528686	--	--	Molecular Function: monooxygenase activity (GO:0004497);; Molecular Function: iron ion binding (GO:0005506);; Cellular Component: integral component of membrane (GO:0016021);; Cellular Component: cytoplasmic vesicle (GO:0016023);; Molecular Function: oxidoreductase activity, acting on paired donors, with incorporation or reduction of molecular oxygen (GO:0016705);; Molecular Function: heme bindin…	--	[QI]	--	Cytochrome P450	Alkane hydroxylase MAH1 OS=Arabidopsis thaliana GN=CYP96A15 PE=2 SV=1	Putative uncharacterized protein Sb01g047630 OS=Sorghum bicolor GN=Sb01g047630 PE=3 SV=1	hypothetical protein SORBIDRAFT_01g047630 [Sorghum bicolor]
Sspon.001A0002420	0	0	0	0	0	0	0	0	0	--	--	Molecular Function: monooxygenase activity (GO:0004497);; Molecular Function: iron ion binding (GO:0005506);; Cellular Component: integral component of membrane (GO:0016021);; Cellular Component: cytoplasmic vesicle (GO:0016023);; Molecular Function: oxidoreductase activity, acting on paired donors, with incorporation or reduction of molecular oxygen (GO:0016705);; Molecular Function: heme bindin…	--	[QI]	--	--	Cytochrome P450 86A2 OS=Arabidopsis thaliana GN=CYP86A2 PE=1 SV=1	Putative uncharacterized protein Sb01g047600 OS=Sorghum bicolor GN=Sb01g047600 PE=3 SV=1	hypothetical protein SORBIDRAFT_01g047600 [Sorghum bicolor]
Sspon.001A0002430	0	0	0.0812017	4.392e-06	0.00187975	2.83213e-07	4.10878e-08	0.13799	0.15308	--	--	Cellular Component: integral component of membrane (GO:0016021);;	--	--	--	Salt stress response/antifungal	Cysteine-rich repeat secretory protein 3 OS=Arabidopsis thaliana GN=CRRSP3 PE=1 SV=1	Putative uncharacterized protein Sb01g047590 OS=Sorghum bicolor GN=Sb01g047590 PE=4 SV=1	hypothetical protein SORBIDRAFT_01g047590 [Sorghum bicolor]
Sspon.001A0002440	0.211236	0.146047	0.0853036	0.168222	0.157807	0.174898	0.165667	0.077602	0.139762	[J]	Translation, ribosomal structure and biogenesis	Molecular Function: glutamate-tRNA ligase activity (GO:0004818);; Molecular Function: ATP binding (GO:0005524);; Biological Process: glutamyl-tRNA aminoacylation (GO:0006424);; Cellular Component: plastid (GO:0009536);;	--	[J]	Translation, ribosomal structure and biogenesis	tRNA synthetases class I (E and Q), catalytic domain;; tRNA synthetases class I (E and Q), anti-codon binding domain;; Glutathione S-transferase, C-terminal domain;; Glutathione S-transferase, C-terminal domain	Glutamate--tRNA ligase, cytoplasmic OS=Arabidopsis thaliana GN=At5g26707 PE=1 SV=1	Glutamyl-tRNA synthetase OS=Saccharum hybrid cultivar R570 GN=SHCRBa_185_C01_R_10 PE=3 SV=1	glutamyl-tRNA synthetase [Saccharum hybrid cultivar R570]
Sspon.001A0002450	0	0	0	0.274807	0.181359	0	0.265474	0.613702	0	--	--	Cellular Component: intracellular (GO:0005622);; Biological Process: RNA processing (GO:0006396);;	--	--	--	Tetratricopeptide repeat	--	Putative uncharacterized protein Sb01g047550 OS=Sorghum bicolor GN=Sb01g047550 PE=4 SV=1	hypothetical protein SORBIDRAFT_01g047550 [Sorghum bicolor]
Sspon.001A0002460	0	0	0	0	0	0.0183916	0	0	0	[Q]	Secondary metabolites biosynthesis, transport and catabolism	Molecular Function: beta-carotene 15,15'-monooxygenase activity (GO:0003834);; Cellular Component: vacuolar membrane (GO:0005774);; Cellular Component: Golgi apparatus (GO:0005794);; Cellular Component: plasma membrane (GO:0005886);; Biological Process: pentose-phosphate shunt (GO:0006098);; Biological Process: unsaturated fatty acid biosynthetic process (GO:0006636);; Biological Process: phospha…	--	[Q]	Secondary metabolites biosynthesis, transport and catabolism	Retinal pigment epithelial membrane protein	Carotenoid 9,10(9',10')-cleavage dioxygenase OS=Crocus sativus GN=CCD PE=1 SV=1	Putative uncharacterized protein Sb01g047540 OS=Sorghum bicolor GN=Sb01g047540 PE=4 SV=1	hypothetical protein SORBIDRAFT_01g047540 [Sorghum bicolor]
Sspon.001A0002470	0	0	0	0	0	0	0	0	0	--	--	--	--	--	--	--	--	Uncharacterized protein OS=Zea mays PE=4 SV=1	hypothetical protein SORBI_001G509100 [Sorghum bicolor]
Sspon.001A0002480	0	0	0	0	0	0	0	0	0	--	--	--	--	--	--	--	--	Uncharacterized protein OS=Zea mays PE=4 SV=1	hypothetical protein SORBI_001G509000 [Sorghum bicolor]
Sspon.001A0002490	59.7238	47.9106	44.5548	44.2707	69.1858	38.0357	49.5255	40.8277	31.8562	[J]	Translation, ribosomal structure and biogenesis	Molecular Function: structural constituent of ribosome (GO:0003735);; Biological Process: translation (GO:0006412);; Cellular Component: integral component of membrane (GO:0016021);; Cellular Component: cytosolic large ribosomal subunit (GO:0022625);;	--	[J]	Translation, ribosomal structure and biogenesis	Ribosomal protein L21e	60S ribosomal protein L21-2 OS=Arabidopsis thaliana GN=RPL21E PE=2 SV=1	60S ribosomal protein L21 OS=Saccharum hybrid cultivar R570 GN=SHCRBa_185_C01_F_160 PE=4 SV=1	60S ribosomal protein L21 [Saccharum hybrid cultivar R570]
Sspon.001A0002500	0	0	0	0	0	0	0	0	0
Sspon.001A0002510	3.61887	3.10759	1.73511	2.99682	3.03581	3.45207	3.26738	3.02222	2.10407	--	--	Biological Process: polysaccharide catabolic process (GO:0000272);; Cellular Component: plastid (GO:0009536);; Molecular Function: beta-amylase activity (GO:0016161);;	K01177|0|zma:100281767|(RefSeq) beta-amylase; K01177 beta-amylase [EC:3.2.1.2]	--	--	Glycosyl hydrolase family 14	Beta-amylase 1, chloroplastic OS=Arabidopsis thaliana GN=BAM1 PE=1 SV=1	Beta-amylase OS=Saccharum hybrid cultivar R570 GN=SHCRBa_185_C01_F_180 PE=3 SV=1	beta-amylase [Saccharum hybrid cultivar R570]
Sspon.001A0002520	0.254353	0.0289624	0.1901	0.976095	1.12705	1.65354	0.663106	0.919091	0.719812	--	--	Cellular Component: plastid (GO:0009536);; Cellular Component: integral component of membrane (GO:0016021);;	--	--	--	Domain of unknown function (DUF4220);; Protein of unknown function, DUF594	--	Uncharacterized protein OS=Saccharum hybrid cultivar R570 GN=SHCRBa_185_C01_F_390 PE=4 SV=1	hypothetical protein SHCRBa_185_C01_F_390 [Saccharum hybrid cultivar R570]
Sspon.001A0002530	0.67175	0.236997	0.889727	0.261923	0.341922	0.215683	0.857477	0.361707	0.62865	[R]	General function prediction only	Molecular Function: zinc ion binding (GO:0008270);;	--	--	--	von Willebrand factor type A domain;; von Willebrand factor type A domain;; von Willebrand factor type A domain;; VWA domain containing CoxE-like protein;; VWA / Hh protein intein-like;; RING-like zinc finger;; Ring finger domain;; Zinc finger, C3HC4 type (RING finger)	Uncharacterized protein sll0103 OS=Synechocystis sp. (strain PCC 6803 / Kazusa) GN=sll0103 PE=3 SV=1	Uncharacterized protein OS=Saccharum hybrid cultivar R570 GN=SHCRBa_185_C01_F_430 PE=4 SV=1	hypothetical protein SHCRBa_185_C01_F_430 [Saccharum hybrid cultivar R570]
Sspon.001A0002540	0	0	0.110982	0.306435	0	0.156667	0	0.03279	0	[R]	General function prediction only	Molecular Function: zinc ion binding (GO:0008270);;	--	--	--	von Willebrand factor type A domain;; von Willebrand factor type A domain;; von Willebrand factor type A domain;; VWA / Hh protein intein-like;; VWA domain containing CoxE-like protein	Uncharacterized protein sll0103 OS=Synechocystis sp. (strain PCC 6803 / Kazusa) GN=sll0103 PE=3 SV=1	Putative uncharacterized protein Sb01g047470 OS=Sorghum bicolor GN=Sb01g047470 PE=4 SV=1	hypothetical protein SORBIDRAFT_01g047470 [Sorghum bicolor]
Sspon.001A0002550	1.27053	1.02774	0.771143	0.81929	0.796047	0.996953	0.872174	1.21512	1.15068	[R]	General function prediction only	Molecular Function: zinc ion binding (GO:0008270);;	--	--	--	von Willebrand factor type A domain;; von Willebrand factor type A domain;; von Willebrand factor type A domain;; VWA / Hh protein intein-like;; VWA domain containing CoxE-like protein;; RING-like zinc finger;; Ring finger domain;; Zinc finger, C3HC4 type (RING finger)	Voltage-dependent calcium channel subunit alpha-2/delta-4 OS=Mus musculus GN=Cacna2d4 PE=2 SV=1	Putative uncharacterized protein Sb01g047460 OS=Sorghum bicolor GN=Sb01g047460 PE=4 SV=1	hypothetical protein SORBIDRAFT_01g047460 [Sorghum bicolor]
Sspon.001A0002551	0	0	0	0	0	0	0	0	0	[KAD]	--	Molecular Function: DNA binding (GO:0003677);;	--	[K]	Transcription	Myb-like DNA-binding domain;; Myb-like DNA-binding domain	Transcription factor MYB57 OS=Arabidopsis thaliana GN=MYB57 PE=2 SV=1	Putative uncharacterized protein Sb01g047450 OS=Sorghum bicolor GN=Sb01g047450 PE=4 SV=1	hypothetical protein SORBIDRAFT_01g047450 [Sorghum bicolor]
Sspon.001A0002570	1.85313	1.17535	2.47201	3.14706	2.79456	3.45327	2.1698	3.12423	2.79123	--	--	Cellular Component: membrane (GO:0016020);;	--	--	--	Plant protein of unknown function (DUF946)	--	Putative uncharacterized protein Sb01g047420 OS=Sorghum bicolor GN=Sb01g047420 PE=4 SV=1	hypothetical protein SORBIDRAFT_01g047420 [Sorghum bicolor]
Sspon.001A0002580	0.719513	0.731569	1.12609	1.10881	0.842989	0.782966	0.664039	0.788242	0.814972	[J]	Translation, ribosomal structure and biogenesis	Molecular Function: cysteine-tRNA ligase activity (GO:0004817);; Molecular Function: ATP binding (GO:0005524);; Cellular Component: mitochondrion (GO:0005739);; Cellular Component: cytosol (GO:0005829);; Biological Process: cysteinyl-tRNA aminoacylation (GO:0006423);; Cellular Component: chloroplast (GO:0009507);;	K01883|0|zma:100280495|(RefSeq) uncharacterized protein LOC100280495; K01883 cysteinyl-tRNA synthetase [EC:6.1.1.16]	[J]	Translation, ribosomal structure and biogenesis	tRNA synthetases class I (C) catalytic domain;; Ribosome inactivating protein;; tRNA synthetases class I (M);; tRNA synthetases class I (I, L, M and V)	Cysteine--tRNA ligase, chloroplastic/mitochondrial OS=Arabidopsis thaliana GN=SYCO PE=2 SV=1	Uncharacterized protein OS=Setaria italica GN=Si021660m.g PE=3 SV=1	PREDICTED: cysteine--tRNA ligase, chloroplastic/mitochondrial-like [Setaria italica]
Sspon.001A0002590	0.0262939	0	0.0125683	0.0231368	0.0329833	0	0.00521233	0.016833	0	[V]	Defense mechanisms	Biological Process: microtubule cytoskeleton organization (GO:0000226);; Cellular Component: plant-type vacuole (GO:0000325);; Biological Process: cytokinesis by cell plate formation (GO:0000911);; Molecular Function: ATP binding (GO:0005524);; Cellular Component: vacuolar membrane (GO:0005774);; Biological Process: endoplasmic reticulum to Golgi vesicle-mediated transport (GO:0006888);; Biologic…	--	[Q]	Secondary metabolites biosynthesis, transport and catabolism	ABC transporter transmembrane region;; ABC transporter	ABC transporter C family MRP4 OS=Zea mays GN=MRP4 PE=2 SV=1	Putative uncharacterized protein Sb01g047430 OS=Sorghum bicolor GN=Sb01g047430 PE=4 SV=1	hypothetical protein SORBIDRAFT_01g047430 [Sorghum bicolor]
Sspon.001A0002600	0	0	0	0	0	0	0	0	0	--	--	Cellular Component: mitochondrion (GO:0005739);; Biological Process: signal peptide processing (GO:0006465);; Molecular Function: peptidase activity (GO:0008233);; Cellular Component: integral component of membrane (GO:0016021);;	--	[GMW]	--	Exostosin family	Xyloglucan galactosyltransferase KATAMARI1 homolog OS=Oryza sativa subsp. japonica GN=Os03g0144800 PE=2 SV=1	Putative uncharacterized protein Sb01g047290 OS=Sorghum bicolor GN=Sb01g047290 PE=4 SV=1	hypothetical protein SORBI_001G506600 [Sorghum bicolor]
Sspon.001A0002610	0	0	0	0	0	0	0	0	0	--	--	Cellular Component: mitochondrion (GO:0005739);; Biological Process: signal peptide processing (GO:0006465);; Molecular Function: peptidase activity (GO:0008233);; Cellular Component: integral component of membrane (GO:0016021);;	--	[GMW]	--	Exostosin family	Xyloglucan galactosyltransferase KATAMARI1 homolog OS=Oryza sativa subsp. japonica GN=Os03g0144800 PE=2 SV=1	Putative uncharacterized protein Sb01g047300 OS=Sorghum bicolor GN=Sb01g047300 PE=4 SV=1	hypothetical protein SORBI_001G506700 [Sorghum bicolor]
Sspon.001A0002611	0	0.0386817	0	0	0	0.00863831	0	0	0	--	--	--	--	--	--	Domain of unknown function (DUF4487)	--	Uncharacterized protein OS=Zea mays PE=4 SV=1	hypothetical protein SORBI_001G507000 [Sorghum bicolor]
Sspon.001A0002620	0	0	0	0	0	0	0	0	0	--	--	Cellular Component: chloroplast (GO:0009507);; Cellular Component: cytoplasmic vesicle (GO:0016023);; Cellular Component: apoplast (GO:0048046);;	--	--	--	Dirigent-like protein	Dirigent protein 16 OS=Arabidopsis thaliana GN=DIR16 PE=2 SV=1	Uncharacterized protein OS=Zea mays GN=Zm.17435 PE=4 SV=1	PREDICTED: dirigent protein 16-like [Zea mays]
Sspon.001A0002630	3.55258e-05	2.8084e-06	15.9415	2.56888e-05	9.26316e-07	9.7496e-05	4.20675e-05	7.57618e-06	1.4379e-05	--	--	Molecular Function: DNA binding (GO:0003677);; Molecular Function: DNA-directed 5'-3' RNA polymerase activity (GO:0003899);; Biological Process: transcription, DNA-templated (GO:0006351);; Molecular Function: zinc ion binding (GO:0008270);;	K05749|7.6624e-41|zma:100502300|(RefSeq) uncharacterized protein LOC100502300; K05749 cytoplasmic FMR1 interacting protein	[R]	General function prediction only	--	Protein PIR OS=Arabidopsis thaliana GN=PIR PE=1 SV=2	Os03g0143851 protein (Fragment) OS=Oryza sativa subsp. japonica GN=Os03g0143851 PE=4 SV=1	Os03g0143851, partial [Oryza sativa Japonica Group]
Sspon.001A0002640	0	0	0	0	0	0	0	0	0	--	--	Molecular Function: DNA binding (GO:0003677);; Molecular Function: DNA-directed 5'-3' RNA polymerase activity (GO:0003899);; Biological Process: transcription, DNA-templated (GO:0006351);; Molecular Function: zinc ion binding (GO:0008270);;	--	[R]	General function prediction only	--	Protein PIR OS=Arabidopsis thaliana GN=PIR PE=1 SV=2	Uncharacterized protein OS=Zea mays GN=LOC100502300 PE=4 SV=1	TPA: hypothetical protein ZEAMMB73_759685 [Zea mays]
Sspon.001A0002650	0	0.152179	0.0534335	0.0312166	0	0.052213	0.0298977	0.1042	0.19548	--	--	Molecular Function: nucleic acid binding (GO:0003676);; Biological Process: DNA integration (GO:0015074);;	--	[R]	General function prediction only	Reverse transcriptase (RNA-dependent DNA polymerase)	Copia protein OS=Drosophila melanogaster GN=GIP PE=1 SV=3	Putative uncharacterized protein Sb10g007953 (Fragment) OS=Sorghum bicolor GN=Sb10g007953 PE=4 SV=1	hypothetical protein SORBIDRAFT_10g007953, partial [Sorghum bicolor]
Sspon.001A0002660	0.100123	0.334236	0.116288	0.0425533	0	0.211564	0.176956	0.041311	0.134439	--	--	Cellular Component: endosome (GO:0005768);; Cellular Component: trans-Golgi network (GO:0005802);; Biological Process: protein glycosylation (GO:0006486);; Biological Process: unidimensional cell growth (GO:0009826);; Biological Process: salicylic acid mediated signaling pathway (GO:0009863);; Biological Process: xyloglucan biosynthetic process (GO:0009969);; Biological Process: endomembrane syst…	--	[GMW]	--	Exostosin family	Xyloglucan galactosyltransferase KATAMARI1 homolog OS=Oryza sativa subsp. japonica GN=Os03g0144800 PE=2 SV=1	Putative uncharacterized protein Sb01g047270 OS=Sorghum bicolor GN=Sb01g047270 PE=4 SV=1	hypothetical protein SORBI_001G506300 [Sorghum bicolor]
Sspon.001A0002670	1.27897	1.17894	1.54234	1.76012	1.39049	1.15448	2.2352	1.96241	2.31409	--	--	Molecular Function: RNA binding (GO:0003723);; Cellular Component: integral component of membrane (GO:0016021);; Cellular Component: cytoplasmic vesicle (GO:0016023);; Molecular Function: ribonuclease T2 activity (GO:0033897);; Biological Process: RNA phosphodiester bond hydrolysis, endonucleolytic (GO:0090502);;	--	[A]	RNA processing and modification	--	Ribonuclease 2 OS=Arabidopsis thaliana GN=RNS2 PE=2 SV=1	Putative ribonuclease OS=Saccharum hybrid cultivar R570 GN=SHCRBa_083_K20_F_110 PE=3 SV=1	putative ribonuclease [Saccharum hybrid cultivar R570]
Sspon.001A0002680	0	0	0	0	0	0	0	0	0	[S]	Function unknown	Molecular Function: protein serine/threonine kinase activity (GO:0004674);; Molecular Function: ATP binding (GO:0005524);; Biological Process: protein phosphorylation (GO:0006468);; Cellular Component: integral component of membrane (GO:0016021);; Cellular Component: cytoplasmic vesicle (GO:0016023);;	--	--	--	Leucine rich repeat;; Protein kinase domain;; Protein tyrosine kinase;; Leucine Rich repeats (2 copies);; Leucine Rich Repeat;; Leucine rich repeat N-terminal domain;; Leucine Rich repeat	Leucine-rich repeat receptor-like protein kinase PXL2 OS=Arabidopsis thaliana GN=PXL2 PE=2 SV=1	Putative uncharacterized protein Sb01g047250 OS=Sorghum bicolor GN=Sb01g047250 PE=4 SV=1	hypothetical protein SORBIDRAFT_01g047250 [Sorghum bicolor]
Sspon.001A0002681	0	0.0645865	0.033125	0.270516	0.234176	0.457957	0.0541486	0.313587	0.353155	--	--	Cellular Component: mitochondrion (GO:0005739);; Cellular Component: Golgi apparatus (GO:0005794);; Biological Process: acetyl-CoA metabolic process (GO:0006084);; Biological Process: G protein-coupled receptor signaling pathway (GO:0007186);; Molecular Function: acetylglucosaminyltransferase activity (GO:0008375);; Cellular Component: membrane (GO:0016020);; Biological Process: sterol biosynthet…	--	[G]	Carbohydrate transport and metabolism	Core-2/I-Branching enzyme	Beta-glucuronosyltransferase GlcAT14A OS=Arabidopsis thaliana GN=GLCAT14A PE=2 SV=1	Putative uncharacterized protein Sb01g047240 OS=Sorghum bicolor GN=Sb01g047240 PE=4 SV=1	hypothetical protein SORBIDRAFT_01g047240 [Sorghum bicolor]
Sspon.001A0002682	0	0	0	0	0	0	0	0	0	--	--	Molecular Function: UDP-glycosyltransferase activity (GO:0008194);; Biological Process: flavonoid biosynthetic process (GO:0009813);; Molecular Function: transferase activity, transferring hexosyl groups (GO:0016758);; Cellular Component: intracellular membrane-bounded organelle (GO:0043231);; Biological Process: flavonoid glucuronidation (GO:0052696);;	--	[GC]	--	UDP-glucoronosyl and UDP-glucosyl transferase	UDP-glycosyltransferase 92A1 OS=Arabidopsis thaliana GN=UGT92A1 PE=2 SV=1	Putative uncharacterized protein Sb01g047220 OS=Sorghum bicolor GN=Sb01g047220 PE=3 SV=1	hypothetical protein SORBIDRAFT_01g047220 [Sorghum bicolor]
Sspon.001A0002691	0.566414	0.385071	0.163822	0.222678	0.475045	0.871182	0.280513	0.43027	0.782166	--	--	Molecular Function: RNA polymerase II regulatory region sequence-specific DNA binding (GO:0000977);; Molecular Function: RNA polymerase II transcription factor binding (GO:0001085);; Molecular Function: DNA-binding transcription activator activity, RNA polymerase II-specific (GO:0001228);; Molecular Function: chromatin binding (GO:0003682);; Cellular Component: nucleus (GO:0005634);; Cellular Com…	--	[K]	Transcription	GATA zinc finger	GATA transcription factor 8 OS=Arabidopsis thaliana GN=GATA8 PE=2 SV=1	Putative GATA transcription factor family protein OS=Zea mays GN=Zm.55850 PE=4 SV=1	PREDICTED: GATA transcription factor 4 [Zea mays]
Sspon.001A0002700	0	0	0	0	0	0	0	0.049228	0	--	--	Molecular Function: UDP-glycosyltransferase activity (GO:0008194);; Biological Process: flavonoid biosynthetic process (GO:0009813);; Molecular Function: transferase activity, transferring hexosyl groups (GO:0016758);; Cellular Component: intracellular membrane-bounded organelle (GO:0043231);; Biological Process: flavonoid glucuronidation (GO:0052696);;	--	[GC]	--	UDP-glucoronosyl and UDP-glucosyl transferase	UDP-glycosyltransferase 92A1 OS=Arabidopsis thaliana GN=UGT92A1 PE=2 SV=1	Glycosyltransferase OS=Setaria italica GN=Si035407m.g PE=3 SV=1	hypothetical protein SORBI_001G505800 [Sorghum bicolor]
Sspon.001A0002710	0.524727	0.556804	0.682321	0.400844	0.267746	0.272148	0.0876273	0.145699	0.29094	--	--	Cellular Component: integral component of membrane (GO:0016021);;	--	--	--	--	--	Uncharacterized protein OS=Zea mays PE=4 SV=1	PREDICTED: uncharacterized protein LOC103644422 [Zea mays]
Sspon.001A0002720	7.4772	6.01778	22.0627	2.77856	3.8805	2.71337	3.34096	2.94039	7.69074	--	--	Cellular Component: plastid (GO:0009536);;	--	--	--	Protein of unknown function (DUF760)	UV-B-induced protein At3g17800, chloroplastic OS=Arabidopsis thaliana GN=At3g17800 PE=2 SV=1	Uncharacterized protein OS=Setaria italica GN=Si035906m.g PE=4 SV=1	hypothetical protein SORBI_001G112900 [Sorghum bicolor]
Sspon.001A0002730	0	0	0	0	0	0	0	0	0	--	--	Cellular Component: integral component of membrane (GO:0016021);;	--	--	--	--	--	Uncharacterized protein OS=Zea mays PE=4 SV=1	PREDICTED: uncharacterized protein LOC103644422 [Zea mays]
Sspon.001A0002740	0	0	0	0	0	0	0	0	0	--	--	Molecular Function: zinc ion binding (GO:0008270);; Cellular Component: cytoplasmic vesicle (GO:0016023);;	--	[R]	General function prediction only	--	E3 ubiquitin-protein ligase MIEL1 OS=Arabidopsis thaliana GN=MIEL1 PE=1 SV=1	Putative uncharacterized protein Sb01g047160 OS=Sorghum bicolor GN=Sb01g047160 PE=4 SV=1	hypothetical protein SORBIDRAFT_01g047160 [Sorghum bicolor]
Sspon.001A0002750	0	0	0	0	0.849475	0	0	0	0	[R]	General function prediction only	Molecular Function: GTP binding (GO:0005525);; Cellular Component: intracellular (GO:0005622);; Biological Process: small GTPase mediated signal transduction (GO:0007264);; Biological Process: protein transport (GO:0015031);; Cellular Component: membrane (GO:0016020);;	K07910|4.85069e-88|zma:100284328|(RefSeq) ras-related protein Rab-18; K07910 Ras-related protein Rab-18	[R]	General function prediction only	Ras family;; Ras of Complex, Roc, domain of DAPkinase;; ADP-ribosylation factor family;; Gtr1/RagA G protein conserved region;; 50S ribosome-binding GTPase	Ras-related protein RABC2a OS=Arabidopsis thaliana GN=RABC2A PE=1 SV=1	Ras-related protein Rab-18 OS=Zea mays PE=2 SV=1	ras-related protein Rab-18 [Zea mays]
Sspon.001A0002760	2.1887	1.05237	2.16071	1.64247	1.53333	1.62085	2.83746	2.96526	2.15084	[R]	General function prediction only	Cellular Component: cytosol (GO:0005829);; Cellular Component: integral component of membrane (GO:0016021);;	--	[R]	General function prediction only	Ankyrin repeats (many copies);; Ankyrin repeats (many copies);; Ankyrin repeats (3 copies);; Ankyrin repeat;; Ankyrin repeat	BRCA1-associated RING domain protein 1 OS=Homo sapiens GN=BARD1 PE=1 SV=2	Putative uncharacterized protein Sb01g047180 OS=Sorghum bicolor GN=Sb01g047180 PE=4 SV=1	hypothetical protein SORBIDRAFT_01g047180 [Sorghum bicolor]
Sspon.001A0002770	10.4003	12.0006	10.1718	6.86829	8.75761	8.37206	3.46572	5.1914	4.6764	--	--	Molecular Function: zinc ion binding (GO:0008270);; Cellular Component: cytoplasmic vesicle (GO:0016023);;	--	[R]	General function prediction only	Zinc-ribbon;; CHY zinc finger;; Ring finger domain;; RING-type zinc-finger	E3 ubiquitin-protein ligase MIEL1 OS=Arabidopsis thaliana GN=MIEL1 PE=1 SV=1	Putative uncharacterized protein Sb01g047160 OS=Sorghum bicolor GN=Sb01g047160 PE=4 SV=1	hypothetical protein SORBIDRAFT_01g047160 [Sorghum bicolor]
Sspon.001A0002780	0.684981	0.802927	0.329402	0.360126	0.426997	0.365851	0.355087	0.187232	0.235042	--	--	Cellular Component: chloroplast (GO:0009507);;	--	--	--	Protein of unknown function (DUF1997)	--	Uncharacterized protein OS=Zea mays GN=Zm.11557 PE=4 SV=1	hypothetical protein SORBI_001G504400 [Sorghum bicolor]
Sspon.001A0002790	9.69961	8.26875	12.0428	24.5176	17.0609	23.9564	25.2113	22.8535	20.4156	[PR]	--	Biological Process: cell death (GO:0008219);; Cellular Component: chloroplast thylakoid (GO:0009534);; Biological Process: embryo development ending in seed dormancy (GO:0009793);; Biological Process: defense response to bacterium, incompatible interaction (GO:0009816);; Cellular Component: chloroplast envelope (GO:0009941);; Biological Process: leaf morphogenesis (GO:0009965);; Biological Proces…	--	--	--	Pheophorbide a oxygenase	Pheophorbide a oxygenase, chloroplastic OS=Arabidopsis thaliana GN=PAO PE=1 SV=1	Putative uncharacterized protein Sb01g047120 OS=Sorghum bicolor GN=Sb01g047120 PE=4 SV=1	hypothetical protein SORBIDRAFT_01g047120 [Sorghum bicolor]
Sspon.001A0002800	0	0	0	0	0	0	0	0	0	--	--	Biological Process: mitotic cell cycle (GO:0000278);; Molecular Function: nucleic acid binding (GO:0003676);; Cellular Component: cytoplasm (GO:0005737);; Biological Process: phosphatidylinositol biosynthetic process (GO:0006661);; Biological Process: stomatal lineage progression (GO:0010440);; Biological Process: DNA integration (GO:0015074);; Molecular Function: kinase activity (GO:0016301);; M…	K02219|2.6057e-31|zma:100280869|(RefSeq) cyclin-dependent kinases regulatory subunit; K02219 cyclin-dependent kinase regulatory subunit CKS1	[D]	Cell cycle control, cell division, chromosome partitioning	Cyclin-dependent kinase regulatory subunit;; Cyclin-dependent kinase regulatory subunit	Cyclin-dependent kinases regulatory subunit 1 OS=Oryza sativa subsp. japonica GN=CKS1 PE=2 SV=1	Cyclin-dependent kinases regulatory subunit OS=Ipomoea trifida PE=3 SV=1	hypothetical protein [Ipomoea trifida]
Sspon.001A0002810	0	0	0	0	0	0	0	0	0	--	--	Biological Process: amino acid transmembrane transport (GO:0003333);; Biological Process: lipid biosynthetic process (GO:0008610);; Molecular Function: L-amino acid transmembrane transporter activity (GO:0015179);; Molecular Function: polyamine transmembrane transporter activity (GO:0015203);; Molecular Function: antiporter activity (GO:0015297);; Cellular Component: integral component of membran…	--	[E]	Amino acid transport and metabolism	--	Probable polyamine transporter At3g13620 OS=Arabidopsis thaliana GN=At3g13620 PE=2 SV=1	Cationic amino acid transporter OS=Zea mays GN=LOC100285888 PE=2 SV=1	cationic amino acid transporter [Zea mays]
Sspon.001A0002820	0	0	0	0	0	0	0	0	0
Sspon.001A0002830	0.924247	2.47612	1.82685	1.15987	3.35673	1.04721	0.836071	1.35085	1.22817	[G]	Carbohydrate transport and metabolism	Biological Process: water transport (GO:0006833);; Cellular Component: plant-type vacuole membrane (GO:0009705);; Molecular Function: water channel activity (GO:0015250);; Molecular Function: glycerol channel activity (GO:0015254);; Biological Process: glycerol transport (GO:0015793);; Cellular Component: integral component of membrane (GO:0016021);; Biological Process: ion transmembrane transpor…	--	[G]	Carbohydrate transport and metabolism	Major intrinsic protein	Aquaporin TIP1-1 OS=Zea mays GN=TIP1-1 PE=2 SV=1	Putative uncharacterized protein Sb01g047140 OS=Sorghum bicolor GN=Sb01g047140 PE=3 SV=1	hypothetical protein SORBIDRAFT_01g047140 [Sorghum bicolor]
Sspon.001A0002840	0	0	0	0	0	0	0	0	0	[R]	General function prediction only	Molecular Function: GTP binding (GO:0005525);; Cellular Component: intracellular (GO:0005622);; Biological Process: small GTPase mediated signal transduction (GO:0007264);; Biological Process: protein transport (GO:0015031);;	K07910|5.04071e-91|zma:100284328|(RefSeq) ras-related protein Rab-18; K07910 Ras-related protein Rab-18	[R]	General function prediction only	Ras family;; Ras of Complex, Roc, domain of DAPkinase;; ADP-ribosylation factor family;; 50S ribosome-binding GTPase;; Gtr1/RagA G protein conserved region	Ras-related protein RABC2a OS=Arabidopsis thaliana GN=RABC2A PE=1 SV=1	Ras-related protein Rab-18 OS=Zea mays PE=2 SV=1	ras-related protein Rab-18 [Zea mays]
Sspon.001A0002850	2.16745	6.89984	2.19583	1.78953	1.67004	5.69695	7.45663	10.881	7.81681	--	--	Cellular Component: chloroplast (GO:0009507);;	--	--	--	Protein of unknown function (DUF1997)	--	Uncharacterized protein OS=Zea mays GN=Zm.11557 PE=4 SV=1	hypothetical protein SORBI_001G504400 [Sorghum bicolor]
Sspon.001A0002860	1.5239	1.69619	2.54	2.78751	2.1037	2.8226	1.04628	1.80292	2.63606	--	--	--	--	--	--	--	Protein SHOOT GRAVITROPISM 6 OS=Arabidopsis thaliana GN=SGR6 PE=2 SV=1	Uncharacterized protein OS=Zea mays GN=Zm.123101 PE=4 SV=1	TPA: hypothetical protein ZEAMMB73_478475, partial [Zea mays]
Sspon.001A0002870	0	0	0	0	0	0	0	0	0	--	--	--	--	[S]	Function unknown	--	Protein SHOOT GRAVITROPISM 6 OS=Arabidopsis thaliana GN=SGR6 PE=2 SV=1	Uncharacterized protein OS=Zea mays PE=4 SV=1	TPA: hypothetical protein ZEAMMB73_728051 [Zea mays]
Sspon.001A0002880	2.33887	2.53508	2.65052	3.40271	1.69811	2.09511	2.27043	2.04522	2.37318	--	--	--	--	--	--	--	--	Uncharacterized protein OS=Zea mays GN=Zm.86845 PE=4 SV=1	TPA: hypothetical protein ZEAMMB73_966343 [Zea mays]
Sspon.001A0002890	2.93945	1.89501	3.37396	6.51353	4.0881	6.87272	7.77248	7.1426	6.79664	[PR]	--	Biological Process: cell death (GO:0008219);; Cellular Component: chloroplast thylakoid (GO:0009534);; Biological Process: embryo development ending in seed dormancy (GO:0009793);; Biological Process: defense response to bacterium, incompatible interaction (GO:0009816);; Cellular Component: chloroplast envelope (GO:0009941);; Biological Process: leaf morphogenesis (GO:0009965);; Biological Proces…	--	--	--	Pheophorbide a oxygenase;; Rieske [2Fe-2S] domain	Pheophorbide a oxygenase, chloroplastic OS=Arabidopsis thaliana GN=PAO PE=1 SV=1	Putative uncharacterized protein Sb01g047120 OS=Sorghum bicolor GN=Sb01g047120 PE=4 SV=1	hypothetical protein SORBIDRAFT_01g047120 [Sorghum bicolor]
Sspon.001A0002910	64.0404	66.512	65.5128	24.8807	23.949	27.7181	43.3412	43.25	40.9114	--	--	Molecular Function: arsenite transmembrane transporter activity (GO:0015105);; Biological Process: arsenite transport (GO:0015700);; Cellular Component: integral component of membrane (GO:0016021);; Cellular Component: cytoplasmic vesicle (GO:0016023);; Biological Process: anion transmembrane transport (GO:0098656);;	--	[P]	Inorganic ion transport and metabolism	Citrate transporter;; Arsenical pump membrane protein	Putative transporter arsB OS=Dictyostelium discoideum GN=arsB PE=2 SV=1	Citrate transporter family protein OS=Zea mays GN=pco091082 PE=2 SV=1	uncharacterized protein LOC100285151 [Zea mays]
Sspon.001A0002920	0.193385	0.156311	0.142909	0.12948	0.144857	0.195389	0.118751	0.218298	0.215605	--	--	Molecular Function: nucleic acid binding (GO:0003676);; Cellular Component: cytosol (GO:0005829);; Biological Process: nucleobase-containing compound metabolic process (GO:0006139);; Molecular Function: methyltransferase activity (GO:0008168);; Biological Process: methylation (GO:0032259);;	--	[K]	Transcription	MT-A70	Methyltransferase-like protein 1 OS=Arabidopsis thaliana GN=EMB1691 PE=2 SV=1	Putative uncharacterized protein Sb01g047070 OS=Sorghum bicolor GN=Sb01g047070 PE=4 SV=1	hypothetical protein SORBIDRAFT_01g047070 [Sorghum bicolor]
Sspon.001A0002930	33.5979	34.946	35.2933	15.3206	15.1969	17.0454	23.7787	24.0831	19.897	--	--	Molecular Function: arsenite transmembrane transporter activity (GO:0015105);; Biological Process: arsenite transport (GO:0015700);; Cellular Component: integral component of membrane (GO:0016021);; Cellular Component: cytoplasmic vesicle (GO:0016023);; Biological Process: anion transmembrane transport (GO:0098656);;	--	[P]	Inorganic ion transport and metabolism	Citrate transporter;; Arsenical pump membrane protein	Putative transporter arsB OS=Dictyostelium discoideum GN=arsB PE=2 SV=1	Citrate transporter family protein OS=Zea mays GN=pco091082 PE=2 SV=1	uncharacterized protein LOC100285151 [Zea mays]
Sspon.001A0002940	1.13303	0.365593	3.10871	0.934768	0.234906	0.371498	0.357713	0.399762	0.464574	--	--	--	--	--	--	Protein of unknown function (DUF740)	--	Putative uncharacterized protein Sb01g047030 OS=Sorghum bicolor GN=Sb01g047030 PE=4 SV=1	hypothetical protein SORBIDRAFT_01g047030 [Sorghum bicolor]
Sspon.001A0002950	0.120422	0.205651	0.0738055	0.229568	0.132678	0.0585967	0.0318273	0.104279	0.0718098	[R]	General function prediction only	Molecular Function: nucleic acid binding (GO:0003676);; Cellular Component: mitochondrion (GO:0005739);; Biological Process: nitrogen compound metabolic process (GO:0006807);; Biological Process: histone demethylation (GO:0016577);; Molecular Function: histone demethylase activity (GO:0032452);; Biological Process: cellular biosynthetic process (GO:0044249);; Biological Process: negative regulati…	--	[R]	General function prediction only	Zinc finger, C2H2 type	Lysine-specific demethylase SE14 OS=Oryza sativa subsp. japonica GN=SE14 PE=3 SV=2	Putative uncharacterized protein Sb01g047010 OS=Sorghum bicolor GN=Sb01g047010 PE=4 SV=1	hypothetical protein SORBIDRAFT_01g047010 [Sorghum bicolor]
Sspon.001A0002960	0	0	0.0866131	0.0404674	0	0.0445278	0	0	0	[RTKL]	--	Molecular Function: protein serine/threonine kinase activity (GO:0004674);; Molecular Function: ATP binding (GO:0005524);; Biological Process: protein phosphorylation (GO:0006468);;	--	[T]	Signal transduction mechanisms	Protein tyrosine kinase;; Protein kinase domain	Calmodulin-binding receptor-like cytoplasmic kinase 1 OS=Arabidopsis thaliana GN=CRCK1 PE=1 SV=1	Uncharacterized protein OS=Zea mays GN=Zm.31723 PE=2 SV=1	unknown [Zea mays]
Sspon.001A0002970	0.105785	0.090748	0.18035	0.0937165	0.0617935	0.19587	0.0635995	0.0442141	0.0971068	--	--	Molecular Function: protein serine/threonine kinase activity (GO:0004674);; Molecular Function: ATP binding (GO:0005524);; Biological Process: protein phosphorylation (GO:0006468);; Cellular Component: plastid (GO:0009536);; Cellular Component: membrane (GO:0016020);; Biological Process: transport (GO:0044765);;	--	[T]	Signal transduction mechanisms	--	Calmodulin-binding receptor-like cytoplasmic kinase 2 OS=Arabidopsis thaliana GN=CRCK2 PE=2 SV=1	Uncharacterized protein OS=Hordeum vulgare var. distichum PE=4 SV=1	hypothetical protein SORBIDRAFT_01g047020 [Sorghum bicolor]
Sspon.001A0002980	0	0.0764032	0	0.107393	0.0925539	0	0.0150364	0.0258361	0.0193262	[R]	General function prediction only	Molecular Function: nucleic acid binding (GO:0003676);; Cellular Component: mitochondrion (GO:0005739);; Biological Process: regulation of transcription, DNA-templated (GO:0006355);; Molecular Function: oxidoreductase activity (GO:0016491);; Biological Process: histone demethylation (GO:0016577);; Molecular Function: histone demethylase activity (GO:0032452);; Biological Process: negative regulat…	--	[R]	General function prediction only	Zinc finger, C2H2 type	Lysine-specific demethylase SE14 OS=Oryza sativa subsp. japonica GN=SE14 PE=3 SV=2	Putative uncharacterized protein Sb01g047010 OS=Sorghum bicolor GN=Sb01g047010 PE=4 SV=1	hypothetical protein SORBIDRAFT_01g047010 [Sorghum bicolor]
Sspon.001A0002981	0	0	0	0	0	0	0	0	0	--	--	--	K13944|1.9052e-87|zma:100125645|(RefSeq) uncharacterized protein LOC100125645; K13944 LOB domain-containing protein 16	--	--	Protein of unknown function DUF260	LOB domain-containing protein 29 OS=Arabidopsis thaliana GN=LBD29 PE=2 SV=1	LOB transcription factor OS=Zea mays GN=LOB21 PE=2 SV=1	uncharacterized protein LOC100125645 [Zea mays]
Sspon.001A0002982	0	0	0	0	0	0	0	0	0	--	--	--	--	--	--	Protein of unknown function DUF260	LOB domain-containing protein 17 OS=Arabidopsis thaliana GN=LBD17 PE=2 SV=1	Putative uncharacterized protein Sb01g046990 OS=Sorghum bicolor GN=Sb01g046990 PE=4 SV=1	hypothetical protein SORBIDRAFT_01g046990 [Sorghum bicolor]
Sspon.001A0002990	0	0	0	0	0	0	0	0	0
Sspon.001A0003000	0	0	0	0	0	0	0	0	0	--	--	Cellular Component: integral component of membrane (GO:0016021);; Cellular Component: cytoplasmic vesicle (GO:0016023);;	--	--	--	--	--	Putative uncharacterized protein Sb01g046980 OS=Sorghum bicolor GN=Sb01g046980 PE=4 SV=1	hypothetical protein SORBIDRAFT_01g046980 [Sorghum bicolor]
Sspon.001A0003010	0	0	0	0	0	0	0	0	0	--	--	--	--	--	--	HR-like lesion-inducing	--	--	--
Sspon.001A0003020	3.94134	1.99765	2.26217	2.98834	3.53671	3.55031	5.19378	4.02051	4.72181	--	--	Cellular Component: plasma membrane (GO:0005886);; Cellular Component: integral component of membrane (GO:0016021);; Molecular Function: transmembrane transporter activity (GO:0022857);; Biological Process: transmembrane transport (GO:0055085);;	--	--	--	EamA-like transporter family	WAT1-related protein At2g39510 OS=Arabidopsis thaliana GN=At2g39510 PE=2 SV=1	Putative uncharacterized protein Sb01g046960 OS=Sorghum bicolor GN=Sb01g046960 PE=4 SV=1	hypothetical protein SORBIDRAFT_01g046960 [Sorghum bicolor]
Sspon.001A0003030	0	0	0	0	0	0	0	0	0	--	--	--	K13944|1.9052e-87|zma:100125645|(RefSeq) uncharacterized protein LOC100125645; K13944 LOB domain-containing protein 16	--	--	Protein of unknown function DUF260	LOB domain-containing protein 29 OS=Arabidopsis thaliana GN=LBD29 PE=2 SV=1	LOB transcription factor OS=Zea mays GN=LOB21 PE=2 SV=1	uncharacterized protein LOC100125645 [Zea mays]
Sspon.001A0003040	0	0	0	0	0	0	0	0	0	[GEPR]	--	Molecular Function: inorganic phosphate transmembrane transporter activity (GO:0005315);; Cellular Component: integral component of plasma membrane (GO:0005887);; Biological Process: phosphate ion transport (GO:0006817);; Molecular Function: symporter activity (GO:0015293);; Molecular Function: transmembrane transporter activity (GO:0022891);; Biological Process: transmembrane transport (GO:00550…	K08176|0|zma:100502494|(RefSeq) uncharacterized protein LOC100502494; K08176 MFS transporter, PHS family, inorganic phosphate transporter	[P]	Inorganic ion transport and metabolism	Sugar (and other) transporter;; Major Facilitator Superfamily	Inorganic phosphate transporter 1-2 OS=Oryza sativa subsp. japonica GN=PTH1-2 PE=2 SV=1	Uncharacterized protein OS=Zea mays GN=Zm.40004 PE=2 SV=1	uncharacterized protein LOC100502494 [Zea mays]
Sspon.001A0003050	0	0	0	0	0	0	0	0	0	[GEPR]	--	Molecular Function: inorganic phosphate transmembrane transporter activity (GO:0005315);; Cellular Component: integral component of plasma membrane (GO:0005887);; Biological Process: phosphate ion transport (GO:0006817);; Molecular Function: symporter activity (GO:0015293);; Molecular Function: transmembrane transporter activity (GO:0022891);; Biological Process: transmembrane transport (GO:00550…	--	[P]	Inorganic ion transport and metabolism	Sugar (and other) transporter;; Major Facilitator Superfamily	Probable inorganic phosphate transporter 1-12 OS=Oryza sativa subsp. japonica GN=PHT1-12 PE=2 SV=1	Putative uncharacterized protein Sb01g046900 OS=Sorghum bicolor GN=Sb01g046900 PE=4 SV=1	hypothetical protein SORBIDRAFT_01g046900 [Sorghum bicolor]
Sspon.001A0003060	37.161	40.2661	38.4903	44.0849	46.043	45.2227	47.2167	57.448	45.2755	[O]	Posttranslational modification, protein turnover, chaperones	Molecular Function: threonine-type endopeptidase activity (GO:0004298);; Molecular Function: ATP binding (GO:0005524);; Cellular Component: nucleus (GO:0005634);; Cellular Component: cytoplasm (GO:0005737);; Cellular Component: kinesin complex (GO:0005871);; Cellular Component: microtubule (GO:0005874);; Biological Process: ubiquitin-dependent protein catabolic process (GO:0006511);; Biological P…	K02729|9.51418e-105|zma:100283546|(RefSeq) proteasome subunit alpha type 5; K02729 20S proteasome subunit alpha 5 [EC:3.4.25.1]	[O]	Posttranslational modification, protein turnover, chaperones	Proteasome subunit;; Proteasome subunit A N-terminal signature	Proteasome subunit alpha type-5 OS=Oryza sativa subsp. japonica GN=PAE1 PE=2 SV=1	Proteasome subunit alpha type OS=Sorghum bicolor GN=Sb05g024560 PE=3 SV=1	hypothetical protein SORBI_001G5022002, partial [Sorghum bicolor]
Sspon.001A0003061	0.0425698	0	0.0579557	0.0899922	0.103546	0.140168	0.282965	0	0.0575622	[R]	General function prediction only	Cellular Component: mitochondrion (GO:0005739);; Biological Process: response to stress (GO:0006950);; Biological Process: cellular process (GO:0009987);;	--	[Z]	Cytoskeleton	Tetratricopeptide repeat;; Tetratricopeptide repeat;; Tetratricopeptide repeat;; Tetratricopeptide repeat;; Tetratricopeptide repeat	--	Putative uncharacterized protein Sb01g046950 OS=Sorghum bicolor GN=Sb01g046950 PE=4 SV=1	hypothetical protein SORBIDRAFT_01g046950 [Sorghum bicolor]
Sspon.001A0003070	0	0	0	0	0	0	0	0	0	--	--	Molecular Function: zinc ion binding (GO:0008270);; Cellular Component: integral component of membrane (GO:0016021);;	--	--	--	--	--	Putative uncharacterized protein Sb01g046940 OS=Sorghum bicolor GN=Sb01g046940 PE=4 SV=1	hypothetical protein SORBIDRAFT_01g046940 [Sorghum bicolor]
Sspon.001A0003080	0.18908	0.359139	0	0	1.15577	0	0	0.275716	0.168377	--	--	Molecular Function: zinc ion binding (GO:0008270);; Cellular Component: integral component of membrane (GO:0016021);;	--	--	--	--	--	Putative uncharacterized protein Sb01g046930 OS=Sorghum bicolor GN=Sb01g046930 PE=4 SV=1	hypothetical protein SORBIDRAFT_01g046930 [Sorghum bicolor]
Sspon.001A0003090	14.0389	11.7462	12.3472	13.0374	14.1287	12.9922	14.5362	13.4286	12.3389	[O]	Posttranslational modification, protein turnover, chaperones	Molecular Function: threonine-type endopeptidase activity (GO:0004298);; Cellular Component: nucleus (GO:0005634);; Cellular Component: cytoplasm (GO:0005737);; Biological Process: ubiquitin-dependent protein catabolic process (GO:0006511);; Cellular Component: proteasome core complex, alpha-subunit complex (GO:0019773);;	K02729|4.9886e-120|zma:100283546|(RefSeq) proteasome subunit alpha type 5; K02729 20S proteasome subunit alpha 5 [EC:3.4.25.1]	[O]	Posttranslational modification, protein turnover, chaperones	Proteasome subunit	Proteasome subunit alpha type-5 OS=Oryza sativa subsp. japonica GN=PAE1 PE=2 SV=1	Proteasome subunit alpha type OS=Sorghum bicolor GN=Sb05g024560 PE=3 SV=1	proteasome subunit alpha type 5 [Zea mays]
Sspon.001A0003100	0.0707371	0.0494132	0	0.0128714	0	0.0277354	0.0802861	0.0367438	0.065073	[R]	General function prediction only	--	--	[BK]	--	Divergent CRAL/TRIO domain;; Macro domain;; CRAL/TRIO domain	Protein GDAP2 homolog OS=Nematostella vectensis GN=gdap2 PE=3 SV=1	Putative uncharacterized protein Sb01g046880 OS=Sorghum bicolor GN=Sb01g046880 PE=4 SV=1	hypothetical protein SORBIDRAFT_01g046880 [Sorghum bicolor]
Sspon.001A0003110	0	0	0	0	0	0	0	0	0	--	--	--	--	[BK]	--	--	--	Putative uncharacterized protein Sb01g046880 OS=Sorghum bicolor GN=Sb01g046880 PE=4 SV=1	hypothetical protein SORBIDRAFT_01g046880 [Sorghum bicolor]
Sspon.001A0003111	0	0	0	0.081129	0	0	0	0.0779238	0.0916028	--	--	Molecular Function: nucleic acid binding (GO:0003676);; Molecular Function: DNA-binding transcription factor activity (GO:0003700);; Cellular Component: nucleus (GO:0005634);; Biological Process: gravitropism (GO:0009630);; Biological Process: response to brassinosteroid (GO:0009741);; Biological Process: unidimensional cell growth (GO:0009826);; Biological Process: flower development (GO:0009908…	--	[R]	General function prediction only	jmjN domain;; JmjC domain, hydroxylase	Lysine-specific demethylase SE14 OS=Oryza sativa subsp. japonica GN=SE14 PE=3 SV=2	Uncharacterized protein OS=Zea mays GN=LOC100381553 PE=4 SV=1	hypothetical protein SORBI_001G501800 [Sorghum bicolor]
Sspon.001A0003120	1.41882	2.83695	0.890267	1.06059	1.89383	1.83554	0.436378	1.82228	3.00774	--	--	--	--	--	--	IQ calmodulin-binding motif	--	--	--
Sspon.001A0003121	0.595609	0.403834	0.855541	1.13494	0.51394	1.01189	1.00382	0.711581	0.819254	[R]	General function prediction only	Molecular Function: nucleic acid binding (GO:0003676);; Molecular Function: DNA-binding transcription factor activity (GO:0003700);; Biological Process: gravitropism (GO:0009630);; Biological Process: response to brassinosteroid (GO:0009741);; Biological Process: unidimensional cell growth (GO:0009826);; Biological Process: cysteine biosynthetic process (GO:0019344);; Molecular Function: histone …	--	[R]	General function prediction only	Zinc finger, C2H2 type	Lysine-specific demethylase SE14 OS=Oryza sativa subsp. japonica GN=SE14 PE=3 SV=2	Uncharacterized protein OS=Oryza nivara PE=4 SV=1	PREDICTED: lysine-specific demethylase SE14 isoform X3 [Oryza sativa Japonica Group]
Sspon.001A0003130	0.248346	0	0	0	0	0	0	0	0	--	--	--	--	--	--	--	--	Putative uncharacterized protein OS=Zea mays PE=2 SV=1	hypothetical protein SORBI_001G501700 [Sorghum bicolor]
Sspon.001A0003131	0	0	0	0	0	0	0	0	0.0289979	[O]	Posttranslational modification, protein turnover, chaperones	Molecular Function: ATP binding (GO:0005524);; Biological Process: metabolic process (GO:0008152);; Molecular Function: hydrolase activity (GO:0016787);; Biological Process: cell division (GO:0051301);;	--	[O]	Posttranslational modification, protein turnover, chaperones	ATPase family associated with various cellular activities (AAA);; Cell division protein 48 (CDC48), N-terminal domain;; Holliday junction DNA helicase ruvB N-terminus;; AAA domain (Cdc48 subfamily);; AAA ATPase domain;; Cell division protein 48 (CDC48), domain 2;; AAA domain;; AAA domain;; AAA domain (dynein-related subfamily);; AAA domain;; TIP49 C-terminus;; AAA domain;; IstB-like ATP binding p…	Cell division cycle protein 48 homolog OS=Glycine max GN=CDC48 PE=2 SV=1	Putative uncharacterized protein Sb01g046840 OS=Sorghum bicolor GN=Sb01g046840 PE=3 SV=1	hypothetical protein SORBIDRAFT_01g046840 [Sorghum bicolor]
Sspon.001A0003132	0.129101	0.225182	0	0.316029	0.313233	0.464309	0.393313	0.727758	0.925065	[R]	General function prediction only	Biological Process: phosphorelay signal transduction system (GO:0000160);; Molecular Function: DNA binding (GO:0003677);; Molecular Function: GTPase activity (GO:0003924);; Molecular Function: GTP binding (GO:0005525);; Cellular Component: early endosome (GO:0005769);; Biological Process: regulation of transcription, DNA-templated (GO:0006355);; Biological Process: protein targeting to vacuole (G…	--	[U]	Intracellular trafficking, secretion, and vesicular transport	Ras family;; Ras of Complex, Roc, domain of DAPkinase;; ADP-ribosylation factor family;; Gtr1/RagA G protein conserved region	Ras-related protein RABF1 OS=Arabidopsis thaliana GN=RABF1 PE=1 SV=1	Putative uncharacterized protein Sb01g046830 OS=Sorghum bicolor GN=Sb01g046830 PE=3 SV=1	hypothetical protein SORBIDRAFT_01g046830 [Sorghum bicolor]
Sspon.001A0003160	49.3683	45.9485	56.8143	27.9196	28.153	35.4357	78.7156	61.273	55.9285	--	--	Cellular Component: cytoplasm (GO:0005737);; Biological Process: metal ion transport (GO:0030001);; Molecular Function: transition metal ion binding (GO:0046914);; Biological Process: cellular transition metal ion homeostasis (GO:0046916);;	--	[P]	Inorganic ion transport and metabolism	Heavy-metal-associated domain	--	Putative uncharacterized protein Sb01g046820 OS=Sorghum bicolor GN=Sb01g046820 PE=4 SV=1	hypothetical protein SORBIDRAFT_01g046820 [Sorghum bicolor]
Sspon.001A0003170	0	0	0	0	0	0	0	0	0	--	--	Molecular Function: DNA-binding transcription factor activity, RNA polymerase II-specific (GO:0000981);; Molecular Function: DNA binding (GO:0003677);; Cellular Component: nucleus (GO:0005634);; Cellular Component: transcription factor complex (GO:0005667);; Biological Process: regulation of transcription by RNA polymerase II (GO:0006357);; Biological Process: cell cycle (GO:0007049);;	--	--	--	Transcription factor DP	--	Putative uncharacterized protein Sb01g046810 OS=Sorghum bicolor GN=Sb01g046810 PE=3 SV=1	hypothetical protein SORBIDRAFT_01g046810 [Sorghum bicolor]
Sspon.001A0003180	0.878711	0.261275	1.88437	0.614934	1.94761	0.961213	2.31899	0.374489	1.14333	--	--	Molecular Function: peroxidase activity (GO:0004601);; Biological Process: response to oxidative stress (GO:0006979);; Cellular Component: plant-type cell wall (GO:0009505);; Biological Process: plant-type cell wall organization (GO:0009664);; Molecular Function: heme binding (GO:0020037);; Molecular Function: metal ion binding (GO:0046872);; Biological Process: oxidation-reduction process (GO:00…	--	--	--	Peroxidase	Peroxidase 44 OS=Arabidopsis thaliana GN=PER44 PE=2 SV=1	Peroxidase OS=Zea mays PE=3 SV=1	PREDICTED: peroxidase 44-like [Zea mays]
Sspon.001A0003190	5.84587	6.87089	6.07365	4.12912	5.13689	5.28006	3.89076	3.03104	3.26448	[IQ]	--	Molecular Function: fatty-acyl-CoA synthase activity (GO:0004321);; Molecular Function: ATP binding (GO:0005524);; Biological Process: jasmonic acid biosynthetic process (GO:0009695);; Cellular Component: integral component of membrane (GO:0016021);; Molecular Function: ligase activity (GO:0016874);;	--	[I]	Lipid transport and metabolism	AMP-binding enzyme	4-coumarate--CoA ligase-like 1 OS=Oryza sativa subsp. japonica GN=4CLL1 PE=2 SV=2	Uncharacterized protein OS=Zea mays GN=LOC100191850 PE=4 SV=1	hypothetical protein SORBI_001G500800 [Sorghum bicolor]
Sspon.001A0003200	0.397737	0.320024	0.206084	0.222343	0.249059	0.354711	0.150339	0.212826	0.233603	[IQ]	--	Molecular Function: fatty-acyl-CoA synthase activity (GO:0004321);; Molecular Function: ATP binding (GO:0005524);; Biological Process: jasmonic acid biosynthetic process (GO:0009695);; Cellular Component: integral component of membrane (GO:0016021);; Molecular Function: ligase activity (GO:0016874);;	--	[I]	Lipid transport and metabolism	AMP-binding enzyme;; AMP-binding enzyme C-terminal domain	4-coumarate--CoA ligase-like 1 OS=Oryza sativa subsp. japonica GN=4CLL1 PE=2 SV=2	Uncharacterized protein OS=Setaria italica GN=Si034892m.g PE=4 SV=1	PREDICTED: 4-coumarate--CoA ligase-like 1 [Setaria italica]
Sspon.001A0003210	0	0	0	0	0	0	0	0	0	[J]	Translation, ribosomal structure and biogenesis	Biological Process: enzyme-directed rRNA pseudouridine synthesis (GO:0000455);; Molecular Function: RNA binding (GO:0003723);; Cellular Component: cytosol (GO:0005829);; Cellular Component: amyloplast (GO:0009501);; Cellular Component: chloroplast (GO:0009507);; Molecular Function: pseudouridine synthase activity (GO:0009982);;	--	--	--	--	Ribosomal large subunit pseudouridine synthase B OS=Pseudomonas aeruginosa (strain ATCC 15692 / PAO1 / 1C / PRS 101 / LMG 12228) GN=rluB PE=3 SV=1	Putative uncharacterized protein Sb01g046770 OS=Sorghum bicolor GN=Sb01g046770 PE=4 SV=1	hypothetical protein SORBIDRAFT_01g046770 [Sorghum bicolor]
Sspon.001A0003220	0.722127	0.108811	0.421171	0.241549	0	0	0	0	0.0525911	[J]	Translation, ribosomal structure and biogenesis	Biological Process: enzyme-directed rRNA pseudouridine synthesis (GO:0000455);; Molecular Function: RNA binding (GO:0003723);; Cellular Component: cytosol (GO:0005829);; Cellular Component: amyloplast (GO:0009501);; Cellular Component: chloroplast (GO:0009507);; Molecular Function: pseudouridine synthase activity (GO:0009982);;	--	--	--	S4 domain	Uncharacterized RNA pseudouridine synthase Mb1738 OS=Mycobacterium bovis (strain ATCC BAA-935 / AF2122/97) GN=Mb1738 PE=3 SV=1	Putative uncharacterized protein Sb01g046770 OS=Sorghum bicolor GN=Sb01g046770 PE=4 SV=1	hypothetical protein SORBIDRAFT_01g046770 [Sorghum bicolor]
Sspon.001A0003230	13.2454	20.1732	18.3353	14.9791	16.5028	18.1649	21.3143	14.5352	14.6573	--	--	Cellular Component: plastid (GO:0009536);; Cellular Component: integral component of membrane (GO:0016021);;	--	--	--	--	--	Putative uncharacterized protein Sb01g046780 OS=Sorghum bicolor GN=Sb01g046780 PE=4 SV=1	hypothetical protein SORBIDRAFT_01g046780 [Sorghum bicolor]
Sspon.001A0003240	0	0	0	0.125747	0.0291828	0	0.142798	0	0.12726	--	--	Molecular Function: glutathione transferase activity (GO:0004364);; Cellular Component: cytoplasm (GO:0005737);; Biological Process: glutathione metabolic process (GO:0006749);;	K00799|4.51987e-75|zma:541830|(RefSeq) glutathione S-transferase12; K00799 glutathione S-transferase [EC:2.5.1.18]	[O]	Posttranslational modification, protein turnover, chaperones	Glutathione S-transferase, C-terminal domain;; Glutathione S-transferase, C-terminal domain;; Glutathione S-transferase, C-terminal domain	Glutathione S-transferase F10 OS=Arabidopsis thaliana GN=GSTF10 PE=1 SV=3	Uncharacterized protein OS=Setaria italica GN=Si037390m.g PE=3 SV=1	PREDICTED: glutathione S-transferase F8, chloroplastic-like [Setaria italica]
Sspon.001A0003250	0	0	0.0607169	0.092743	0.0355262	0	0.0171363	0.0899945	0.137009	--	--	--	--	--	--	Protein of unknown function (DUF1618)	--	Putative uncharacterized protein Sb01g046760 OS=Sorghum bicolor GN=Sb01g046760 PE=4 SV=1	hypothetical protein SORBIDRAFT_01g046760 [Sorghum bicolor]
Sspon.001A0003251	0.00564216	0.019304	0	0.0154592	0	0.0170466	0	0	0.00514063	[Z]	Cytoskeleton	Molecular Function: binding (GO:0005488);; Cellular Component: kinesin complex (GO:0005871);; Biological Process: microtubule-based movement (GO:0007018);; Biological Process: protein localization (GO:0008104);; Molecular Function: ATP-dependent microtubule motor activity, plus-end-directed (GO:0008574);; Biological Process: cytoskeleton-dependent intracellular transport (GO:0030705);;	--	[Z]	Cytoskeleton	Kinesin motor domain;; Armadillo/beta-catenin-like repeat;; Microtubule binding	Armadillo repeat-containing kinesin-like protein 1 OS=Oryza sativa subsp. japonica GN=Os03g0152900 PE=2 SV=2	Kinesin-like protein OS=Populus trichocarpa GN=POPTR_0010s23370g PE=3 SV=2	hypothetical protein SORBI_001G500400 [Sorghum bicolor]
Sspon.001A0003252	1.66101	1.11394	1.22807	1.09639	0.717259	0.995958	1.06445	0.636677	0.727252	[OJ]	--	--	--	[OJ]	--	La domain	La-related protein 1B OS=Arabidopsis thaliana GN=LARP1B PE=1 SV=2	Putative uncharacterized protein Sb01g046660 OS=Sorghum bicolor GN=Sb01g046660 PE=4 SV=1	hypothetical protein SORBIDRAFT_01g046660 [Sorghum bicolor]
Sspon.001A0003270	0.363902	0	0.102832	0.377301	0	0.105714	0.0898075	0	0	--	--	Biological Process: sulfate assimilation (GO:0000103);; Biological Process: protein folding (GO:0006457);; Biological Process: glycerol ether metabolic process (GO:0006662);; Cellular Component: chloroplast (GO:0009507);; Molecular Function: protein disulfide oxidoreductase activity (GO:0015035);; Molecular Function: oxidoreductase activity, acting on a sulfur group of donors, disulfide as accept…	--	[O]	Posttranslational modification, protein turnover, chaperones	Thioredoxin	Thioredoxin-like 1-2, chloroplastic OS=Oryza sativa subsp. japonica GN=Os03g0326500 PE=2 SV=1	Putative uncharacterized protein Sb01g046670 OS=Sorghum bicolor GN=Sb01g046670 PE=4 SV=1	hypothetical protein SORBIDRAFT_01g046670 [Sorghum bicolor]
Sspon.001A0003280	0	0	0	0	0	0	0	0	0	--	--	Cellular Component: extracellular region (GO:0005576);; Cellular Component: cell wall (GO:0005618);; Biological Process: plant-type cell wall organization (GO:0009664);; Cellular Component: membrane (GO:0016020);; Cellular Component: cytoplasmic vesicle (GO:0016023);;	--	--	--	Lytic transglycolase;; Pollen allergen	Expansin-A15 OS=Oryza sativa subsp. japonica GN=EXPA15 PE=2 SV=2	Uncharacterized protein OS=Zea mays GN=Zm.37522 PE=3 SV=1	PREDICTED: expansin-A15-like [Zea mays]
Sspon.001A0003290	0	0	0	0	0	0	0	0	0	--	--	Cellular Component: extracellular region (GO:0005576);; Cellular Component: cell wall (GO:0005618);; Biological Process: plant-type cell wall organization (GO:0009664);; Cellular Component: membrane (GO:0016020);;	--	--	--	Pollen allergen;; Lytic transglycolase	Expansin-A12 OS=Oryza sativa subsp. japonica GN=EXPA12 PE=2 SV=1	Putative uncharacterized protein Sb01g046700 OS=Sorghum bicolor GN=Sb01g046700 PE=3 SV=1	hypothetical protein SORBIDRAFT_01g046700 [Sorghum bicolor]
Sspon.001A0003291	0	0	0	0	0	0	0	0	0	[HC]	--	Molecular Function: monooxygenase activity (GO:0004497);; Cellular Component: membrane (GO:0016020);; Biological Process: secondary metabolite biosynthetic process (GO:0044550);; Biological Process: oxidation-reduction process (GO:0055114);; Molecular Function: FAD binding (GO:0071949);;	--	[CR]	--	FAD binding domain;; Lycopene cyclase protein;; FAD binding domain	FAD-dependent urate hydroxylase OS=Klebsiella pneumoniae GN=hpxO PE=3 SV=1	Putative uncharacterized protein Sb01g046710 OS=Sorghum bicolor GN=Sb01g046710 PE=4 SV=1	hypothetical protein SORBIDRAFT_01g046710 [Sorghum bicolor]
Sspon.001A0003300	5.52512	4.54747	5.17253	8.23442	9.92344	11.9393	9.40298	9.11267	5.95337	[HC]	--	Molecular Function: monooxygenase activity (GO:0004497);; Cellular Component: integral component of membrane (GO:0016021);; Biological Process: secondary metabolite biosynthetic process (GO:0044550);; Biological Process: oxidation-reduction process (GO:0055114);; Molecular Function: FAD binding (GO:0071949);;	--	[CR]	--	FAD binding domain;; Lycopene cyclase protein;; FAD binding domain;; NAD(P)-binding Rossmann-like domain;; Glucose inhibited division protein A;; FAD dependent oxidoreductase;; Flavin containing amine oxidoreductase	6-hydroxynicotinate 3-monooxygenase OS=Pseudomonas fluorescens PE=1 SV=1	Putative uncharacterized protein Sb01g046730 OS=Sorghum bicolor GN=Sb01g046730 PE=4 SV=1	hypothetical protein SORBIDRAFT_01g046730 [Sorghum bicolor]
Sspon.001A0003310	0.631174	0.0501238	0.0524891	0.19192	0.32828	0.158415	0.132255	0.238394	0.0498711	[R]	General function prediction only	Molecular Function: nucleotide binding (GO:0000166);; Molecular Function: RNA binding (GO:0003723);; Cellular Component: nucleus (GO:0005634);; Biological Process: mRNA processing (GO:0006397);;	--	[K]	Transcription	linker between RRM2 and RRM3 domains in RBM39 protein;; RNA recognition motif. (a.k.a. RRM, RBD, or RNP domain)	RNA-binding protein 39 OS=Pongo abelii GN=RBM39 PE=2 SV=1	Putative uncharacterized protein Sb01g046740 OS=Sorghum bicolor GN=Sb01g046740 PE=4 SV=1	hypothetical protein SORBIDRAFT_01g046740 [Sorghum bicolor]
Sspon.001A0003320	1.41873	1.72288	1.74165	1.63278	1.89135	1.72982	1.69904	1.74871	1.5395	[R]	General function prediction only	Molecular Function: nucleotide binding (GO:0000166);; Molecular Function: RNA binding (GO:0003723);; Cellular Component: nucleus (GO:0005634);; Biological Process: mRNA processing (GO:0006397);;	--	[K]	Transcription	RNA recognition motif. (a.k.a. RRM, RBD, or RNP domain);; linker between RRM2 and RRM3 domains in RBM39 protein	RNA-binding protein 39 OS=Pongo abelii GN=RBM39 PE=2 SV=1	Putative uncharacterized protein Sb01g046740 OS=Sorghum bicolor GN=Sb01g046740 PE=4 SV=1	hypothetical protein SORBIDRAFT_01g046740 [Sorghum bicolor]
Sspon.001A0003330	0	0.0480911	0.307181	0.1597	0	0.498487	0.430245	0.578895	0.350527	[HC]	--	Molecular Function: monooxygenase activity (GO:0004497);; Cellular Component: integral component of membrane (GO:0016021);; Biological Process: secondary metabolite biosynthetic process (GO:0044550);; Biological Process: oxidation-reduction process (GO:0055114);; Molecular Function: FAD binding (GO:0071949);;	--	[CR]	--	FAD binding domain;; Lycopene cyclase protein;; FAD binding domain;; NAD(P)-binding Rossmann-like domain;; Glucose inhibited division protein A;; FAD dependent oxidoreductase;; Flavin containing amine oxidoreductase	6-hydroxynicotinate 3-monooxygenase OS=Pseudomonas fluorescens PE=1 SV=1	Putative uncharacterized protein Sb01g046730 OS=Sorghum bicolor GN=Sb01g046730 PE=4 SV=1	hypothetical protein SORBIDRAFT_01g046730 [Sorghum bicolor]
Sspon.001A0003331	0.0657398	0.0564099	0.0174447	0.0332435	0.0314539	0.0545869	0.00738106	0.00810293	0.0431931	--	--	Molecular Function: nucleic acid binding (GO:0003676);; Molecular Function: motor activity (GO:0003774);; Molecular Function: actin binding (GO:0003779);; Molecular Function: ATP binding (GO:0005524);; Biological Process: metabolic process (GO:0008152);; Molecular Function: zinc ion binding (GO:0008270);; Cellular Component: myosin complex (GO:0016459);;	--	[Z]	Cytoskeleton	Myosin head (motor domain);; Pentapeptide repeats (8 copies);; Myosin N-terminal SH3-like domain	Myosin-14 OS=Arabidopsis thaliana GN=XI-H PE=3 SV=1	Putative uncharacterized protein Sb02g010040 OS=Sorghum bicolor GN=Sb02g010040 PE=4 SV=1	hypothetical protein SORBI_002G117600 [Sorghum bicolor]
Sspon.001A0003340	0.671152	0.97031	0.554081	0.632857	0.575387	0.814116	1.01725	0.992025	0.560179	--	--	Molecular Function: nucleotide binding (GO:0000166);; Molecular Function: nucleic acid binding (GO:0003676);; Molecular Function: 3'-5' exonuclease activity (GO:0008408);; Cellular Component: plastid (GO:0009536);; Biological Process: nucleic acid phosphodiester bond hydrolysis (GO:0090305);;	--	[J]	Translation, ribosomal structure and biogenesis	3'-5' exonuclease;; 3'-5' exonuclease	Protein RRP6-like 2 OS=Arabidopsis thaliana GN=RRP6L2 PE=2 SV=1	Putative uncharacterized protein Sb01g046585 OS=Sorghum bicolor GN=Sb01g046585 PE=4 SV=1	hypothetical protein SORBIDRAFT_01g046585 [Sorghum bicolor]
Sspon.001A0003341	15.0604	16.5487	16.7872	16.2696	15.1513	13.7688	16.3894	13.6562	11.8891	[HE]	--	Molecular Function: nucleotide binding (GO:0000166);; Molecular Function: nucleic acid binding (GO:0003676);; Molecular Function: O-phospho-L-serine:2-oxoglutarate aminotransferase activity (GO:0004648);; Biological Process: L-serine biosynthetic process (GO:0006564);; Molecular Function: 3'-5' exonuclease activity (GO:0008408);; Cellular Component: plastid (GO:0009536);; Biological Process: nucl…	K00831|0|zma:100284817|(RefSeq) phosphoserine aminotransferase 1; K00831 phosphoserine aminotransferase [EC:2.6.1.52]	[HE]	--	Aminotransferase class-V	Phosphoserine aminotransferase 1, chloroplastic OS=Arabidopsis thaliana GN=PSAT1 PE=1 SV=1	Phosphoserine aminotransferase OS=Zea mays GN=Zm.85211 PE=2 SV=1	hypothetical protein SORBI_001G498500 [Sorghum bicolor]
Sspon.001A0003350	2.79351e-218	6.62514e-231	0.248099	9.80401e-245	7.93746e-246	0.0190492	0	0.0811486	0.0727413	[LKJ]	--	Molecular Function: RNA binding (GO:0003723);; Molecular Function: RNA helicase activity (GO:0004004);; Molecular Function: ATP binding (GO:0005524);; Cellular Component: nuclear envelope (GO:0005635);; Cellular Component: cytoplasm (GO:0005737);; Cellular Component: plasma membrane (GO:0005886);; Biological Process: translational initiation (GO:0006413);; Biological Process: protein folding (GO:…	--	[A]	RNA processing and modification	DEAD/DEAH box helicase;; Helicase conserved C-terminal domain	DEAD-box ATP-dependent RNA helicase 38 OS=Oryza sativa subsp. japonica GN=Os03g0158200 PE=3 SV=1	Putative uncharacterized protein Sb01g046570 OS=Sorghum bicolor GN=Sb01g046570 PE=4 SV=1	hypothetical protein SORBIDRAFT_01g046570 [Sorghum bicolor]
Sspon.001A0003360	169.087	180.904	148.989	73.1135	96.6063	50.7593	33.1001	31.1281	45.5625	--	--	Molecular Function: catalytic activity (GO:0003824);; Biological Process: carbohydrate metabolic process (GO:0005975);; Cellular Component: plastid (GO:0009536);; Molecular Function: carbohydrate binding (GO:0030246);;	--	--	--	--	Photosynthetic NDH subunit of subcomplex B 2, chloroplastic OS=Arabidopsis thaliana GN=PNSB2 PE=2 SV=1	Putative uncharacterized protein Sb01g046560 OS=Sorghum bicolor GN=Sb01g046560 PE=4 SV=1	hypothetical protein SORBI_001G498300 [Sorghum bicolor]
Sspon.001A0003370	37.3928	36.459	27.7558	61.21	30.4867	68.3764	51.1301	46.7546	42.1767	--	--	Cellular Component: plastid (GO:0009536);;	--	[R]	General function prediction only	YT521-B-like domain	YTH domain-containing family protein 2 OS=Mus musculus GN=Ythdf2 PE=1 SV=1	Uncharacterized protein OS=Zea mays GN=umc2224 PE=2 SV=1	hypothetical protein SORBI_001G498200 [Sorghum bicolor]
Sspon.001A0003390	0.474265	0.065894	0	0.326454	0.500351	0.145515	0.424193	0.577816	0.194268	--	--	Molecular Function: DNA binding (GO:0003677);; Molecular Function: ATP binding (GO:0005524);; Cellular Component: mitochondrion (GO:0005739);; Biological Process: DNA recombination (GO:0006310);; Biological Process: proteolysis (GO:0006508);; Biological Process: apoptotic process (GO:0006915);; Molecular Function: cysteine-type peptidase activity (GO:0008234);; Molecular Function: zinc ion bindin…	--	--	--	gag-polypeptide of LTR copia-type	--	Os04g0629600 protein OS=Oryza sativa subsp. japonica GN=Os04g0629600 PE=2 SV=1	PREDICTED: uncharacterized protein LOC103642881 [Zea mays]
Sspon.001A0003400	0	0	0	0	0	0	0	0	0
Sspon.001A0003410	0.423848	0.0772379	0.457257	0.134047	0.665611	0.258644	0.0626997	0.0645801	0.18767	--	--	Cellular Component: integral component of membrane (GO:0016021);;	--	--	--	Cytochrome C biogenesis protein transmembrane region	--	Putative uncharacterized protein Sb01g046640 OS=Sorghum bicolor GN=Sb01g046640 PE=4 SV=1	hypothetical protein SORBIDRAFT_01g046640 [Sorghum bicolor]
Sspon.001A0003420	0.0525171	0.0938441	0.119626	0	0.0212442	0	0.0828409	0	0.0694746	--	--	Cellular Component: integral component of membrane (GO:0016021);;	--	--	--	--	Cell number regulator 13 OS=Zea mays GN=CNR13 PE=2 SV=1	Putative uncharacterized protein Sb01g046630 OS=Sorghum bicolor GN=Sb01g046630 PE=4 SV=1	hypothetical protein SORBIDRAFT_01g046630 [Sorghum bicolor]
Sspon.001A0003421	0.938444	0.933418	1.31201	1.50648	0.995496	2.16527	1.60022	2.20134	1.90007	[V]	Defense mechanisms	Molecular Function: ATP binding (GO:0005524);; Cellular Component: plasma membrane (GO:0005886);; Biological Process: metabolic process (GO:0008152);; Cellular Component: integral component of membrane (GO:0016021);; Molecular Function: ATPase-coupled transmembrane transporter activity (GO:0042626);; Biological Process: transmembrane transport (GO:0055085);;	--	[Q]	Secondary metabolites biosynthesis, transport and catabolism	ABC-2 type transporter;; ABC transporter	ABC transporter G family member 22 OS=Arabidopsis thaliana GN=ABCG22 PE=1 SV=1	Putative uncharacterized protein Sb01g046620 OS=Sorghum bicolor GN=Sb01g046620 PE=3 SV=1	hypothetical protein SORBIDRAFT_01g046620 [Sorghum bicolor]
Sspon.001A0003430	1.01904	0.534448	0.429298	0.261833	0.739662	0.535948	0.566075	0.366384	0.520281	[S]	Function unknown	Biological Process: metabolic process (GO:0008152);; Molecular Function: hydrolase activity, acting on ester bonds (GO:0016788);; Biological Process: protein homooligomerization (GO:0051260);;	--	[R]	General function prediction only	Pentapeptide repeats (8 copies);; BTB/POZ domain;; Pentapeptide repeats (9 copies);; Pentapeptide repeats (9 copies)	FH protein interacting protein FIP2 OS=Arabidopsis thaliana GN=FIP2 PE=1 SV=1	Putative uncharacterized protein Sb01g046610 OS=Sorghum bicolor GN=Sb01g046610 PE=4 SV=1	hypothetical protein SORBI_001G499000 [Sorghum bicolor]
Sspon.001A0003431	0	0	0	0	0.0727723	0	0	0	0	--	--	--	--	--	--	BES1/BZR1 plant transcription factor, N-terminal	Protein BZR1 homolog 3 OS=Oryza sativa subsp. japonica GN=BZR3 PE=2 SV=1	Putative uncharacterized protein Sb01g047720 OS=Sorghum bicolor GN=Sb01g047720 PE=4 SV=1	hypothetical protein SORBIDRAFT_01g047720 [Sorghum bicolor]
Sspon.001A0003450	0	0	0	0	0	0	0	0	0	--	--	--	--	--	--	--	--	Putative uncharacterized protein Sb01g047710 OS=Sorghum bicolor GN=Sb01g047710 PE=4 SV=1	hypothetical protein SORBIDRAFT_01g047710 [Sorghum bicolor]
Sspon.001A0003451	0.0514647	0.0446856	0.0120051	0.03393	0.0640642	0.0747976	0.0410491	0.0550801	0.0116438	--	--	Cellular Component: integral component of membrane (GO:0016021);;	--	--	--	Plant protein of unknown function (DUF639);; Plant protein of unknown function (DUF639)	--	Uncharacterized protein OS=Setaria italica GN=Si040050m.g PE=4 SV=1	PREDICTED: uncharacterized protein LOC101786997 [Setaria italica]
Sspon.001A0003452	0	0	0	0	0	0	0	0	0	[S]	Function unknown	Biological Process: protein homooligomerization (GO:0051260);;	--	[R]	General function prediction only	Pentapeptide repeats (8 copies);; Pentapeptide repeats (9 copies);; BTB/POZ domain;; Pentapeptide repeats (9 copies)	FH protein interacting protein FIP2 OS=Arabidopsis thaliana GN=FIP2 PE=1 SV=1	Putative uncharacterized protein Sb01g046610 OS=Sorghum bicolor GN=Sb01g046610 PE=4 SV=1	hypothetical protein SORBI_001G499000 [Sorghum bicolor]
Sspon.001A0003470	0.14797	0.0198442	0.288885	0.221671	0.113744	0.0556878	0.238704	0.147167	0.229256	[V]	Defense mechanisms	Molecular Function: ATP binding (GO:0005524);; Cellular Component: plasma membrane (GO:0005886);; Biological Process: metabolic process (GO:0008152);; Cellular Component: integral component of membrane (GO:0016021);; Molecular Function: ATPase-coupled transmembrane transporter activity (GO:0042626);; Biological Process: transmembrane transport (GO:0055085);;	--	[Q]	Secondary metabolites biosynthesis, transport and catabolism	ABC-2 type transporter;; ABC transporter	ABC transporter G family member 22 OS=Arabidopsis thaliana GN=ABCG22 PE=1 SV=1	Putative uncharacterized protein Sb01g046620 OS=Sorghum bicolor GN=Sb01g046620 PE=3 SV=1	hypothetical protein SORBIDRAFT_01g046620 [Sorghum bicolor]
Sspon.001A0003471	0.0274325	0	0	0	0	0	0	0	0	--	--	Cellular Component: integral component of membrane (GO:0016021);;	--	--	--	PLAC8 family	Cell number regulator 13 OS=Zea mays GN=CNR13 PE=2 SV=1	Putative uncharacterized protein Sb01g046630 OS=Sorghum bicolor GN=Sb01g046630 PE=4 SV=1	hypothetical protein SORBIDRAFT_01g046630 [Sorghum bicolor]
Sspon.001A0003490	6.71359	6.4351	6.82249	13.6222	10.5609	11.3711	11.1072	11.2056	9.60659	[V]	Defense mechanisms	Molecular Function: ATP binding (GO:0005524);; Cellular Component: plasma membrane (GO:0005886);; Biological Process: metabolic process (GO:0008152);; Cellular Component: integral component of membrane (GO:0016021);; Molecular Function: ATPase-coupled transmembrane transporter activity (GO:0042626);; Biological Process: transmembrane transport (GO:0055085);;	--	[Q]	Secondary metabolites biosynthesis, transport and catabolism	ABC-2 type transporter;; ABC transporter	ABC transporter G family member 22 OS=Arabidopsis thaliana GN=ABCG22 PE=1 SV=1	Putative uncharacterized protein Sb01g046620 OS=Sorghum bicolor GN=Sb01g046620 PE=3 SV=1	hypothetical protein SORBIDRAFT_01g046620 [Sorghum bicolor]
Sspon.001A0003500	0	0	0	0	0	0	0	0	0	--	--	Cellular Component: integral component of membrane (GO:0016021);;	--	--	--	--	Cell number regulator 13 OS=Zea mays GN=CNR13 PE=2 SV=1	Putative uncharacterized protein Sb01g046630 OS=Sorghum bicolor GN=Sb01g046630 PE=4 SV=1	hypothetical protein SORBIDRAFT_01g046630 [Sorghum bicolor]
Sspon.001A0003520	0.897193	1.50613	0.852456	0.809231	0.68178	0.497023	0.875258	0.626102	1.00714	--	--	Cellular Component: integral component of membrane (GO:0016021);;	--	--	--	--	Cell number regulator 13 OS=Zea mays GN=CNR13 PE=2 SV=1	Putative uncharacterized protein Sb01g046630 OS=Sorghum bicolor GN=Sb01g046630 PE=4 SV=1	hypothetical protein SORBIDRAFT_01g046630 [Sorghum bicolor]
Sspon.001A0003530	0	0	0	0	0	0	0	0	0	--	--	Biological Process: methionine metabolic process (GO:0006555);; Molecular Function: oxidoreductase activity (GO:0016491);; Biological Process: cellular biosynthetic process (GO:0044249);; Biological Process: organic substance biosynthetic process (GO:1901576);;	K08967|1.16107e-21|osa:4331707|(RefSeq) uncharacterized protein LOC4331707; K08967 1,2-dihydroxy-3-keto-5-methylthiopentene dioxygenase [EC:1.13.11.54]	[S]	Function unknown	--	1,2-dihydroxy-3-keto-5-methylthiopentene dioxygenase 2 OS=Oryza sativa subsp. japonica GN=ARD2 PE=2 SV=1	Uncharacterized protein OS=Arundo donax PE=3 SV=1	Putative probable submergence induced, nickel-binding protein 2A [Oryza sativa Japonica Group]
Sspon.001A0003540	0.272857	0.309455	0.451788	0.116026	0.17819	0.0269012	0.0116041	0.0374737	0.102802	--	--	Molecular Function: DNA-binding transcription factor activity (GO:0003700);; Molecular Function: obsolete signal transducer activity (GO:0004871);; Cellular Component: nucleus (GO:0005634);; Biological Process: regulation of transcription, DNA-templated (GO:0006355);; Biological Process: signal transduction (GO:0007165);;	--	--	--	--	--	Uncharacterized protein OS=Zea mays GN=Zm.126322 PE=4 SV=1	hypothetical protein SORBI_001G496600 [Sorghum bicolor]
Sspon.001A0003541	0.136692	0.108758	0.0141132	0	0.0862003	0.028375	0.107324	0.12476	0.151377	--	--	Cellular Component: nucleus (GO:0005634);; Biological Process: regulation of transcription, DNA-templated (GO:0006355);; Molecular Function: lipid binding (GO:0008289);; Cellular Component: integral component of membrane (GO:0016021);; Molecular Function: sequence-specific DNA binding (GO:0043565);;	--	--	--	START domain;; Homeobox domain;; Homeobox KN domain	Homeobox-leucine zipper protein ROC4 OS=Oryza sativa subsp. japonica GN=ROC4 PE=2 SV=2	Putative uncharacterized protein Sb06g025750 OS=Sorghum bicolor GN=Sb06g025750 PE=4 SV=1	hypothetical protein SORBIDRAFT_06g025750 [Sorghum bicolor]
Sspon.001A0003542	0	0	0	0	0	0	0	0	0	--	--	Molecular Function: hydrolase activity (GO:0016787);; Biological Process: phosphatidylinositol dephosphorylation (GO:0046856);;	--	[U]	Intracellular trafficking, secretion, and vesicular transport	Endonuclease/Exonuclease/phosphatase family	Type IV inositol polyphosphate 5-phosphatase 7 OS=Arabidopsis thaliana GN=IP5P7 PE=1 SV=1	Putative uncharacterized protein Sb01g046420 OS=Sorghum bicolor GN=Sb01g046420 PE=4 SV=1	hypothetical protein SORBIDRAFT_01g046420 [Sorghum bicolor]
Sspon.001A0003560	0.188978	0.0687004	0.037883	0.014159	0.206519	0.108022	0.0951353	0.178584	0.147662	[L]	Replication, recombination and repair	Molecular Function: RNA helicase activity (GO:0003724);; Biological Process: posttranscriptional gene silencing by RNA (GO:0035194);;	--	[A]	RNA processing and modification	AAA domain;; AAA domain;; AAA domain;; AAA domain	Probable RNA helicase SDE3 OS=Arabidopsis thaliana GN=SDE3 PE=1 SV=1	Putative uncharacterized protein Sb01g046430 OS=Sorghum bicolor GN=Sb01g046430 PE=4 SV=1	hypothetical protein SORBIDRAFT_01g046430 [Sorghum bicolor]
Sspon.001A0003570	0	0	0	0	0	0	0	0	0	--	--	--	--	--	--	Protein of unknown function (DUF1677)	--	Putative uncharacterized protein Sb01g046440 OS=Sorghum bicolor GN=Sb01g046440 PE=4 SV=1	hypothetical protein SORBIDRAFT_01g046440 [Sorghum bicolor]
Sspon.001A0003580	0	0	0	0	0	0	0	0	0
Sspon.001A0003590	1.52698	1.52601	1.49148	1.32034	1.57484	1.99164	1.32948	1.59032	1.52108	[RTKL]	--	Biological Process: activation of MAPKK activity (GO:0000186);; Biological Process: defense response to oomycetes (GO:0002229);; Molecular Function: MAP kinase kinase kinase activity (GO:0004709);; Molecular Function: protein serine/threonine/tyrosine kinase activity (GO:0004712);; Molecular Function: protein tyrosine kinase activity (GO:0004713);; Molecular Function: ATP binding (GO:0005524);; C…	--	[T]	Signal transduction mechanisms	Ethylene-responsive protein kinase Le-CTR1;; Protein tyrosine kinase;; Protein kinase domain;; Protein tyrosine kinase	Serine/threonine-protein kinase EDR1 OS=Arabidopsis thaliana GN=EDR1 PE=1 SV=1	Putative uncharacterized protein Sb01g046460 OS=Sorghum bicolor GN=Sb01g046460 PE=4 SV=1	hypothetical protein SORBIDRAFT_01g046460 [Sorghum bicolor]
Sspon.001A0003600	0	0	0	0	0	0	0	0	0	--	--	--	--	--	--	Seed maturation protein	Late embryogenesis abundant protein D-34 OS=Gossypium hirsutum PE=4 SV=1	Putative uncharacterized protein Sb01g046490 OS=Sorghum bicolor GN=Sb01g046490 PE=4 SV=1	hypothetical protein SORBIDRAFT_01g046490 [Sorghum bicolor]
Sspon.001A0003610	0	0	0	0.141121	0	0.313651	0.13702	1.08456	0	--	--	--	--	--	--	Transcriptional repressor, ovate	Transcription repressor OFP12 OS=Arabidopsis thaliana GN=OFP12 PE=1 SV=1	Putative uncharacterized protein Sb01g046500 OS=Sorghum bicolor GN=Sb01g046500 PE=4 SV=1	hypothetical protein SORBIDRAFT_01g046500 [Sorghum bicolor]
Sspon.001A0003620	10.8023	11.73	12.9792	12.1201	17.2324	8.76291	16.7314	17.5274	13.8306	--	--	Cellular Component: mitochondrion (GO:0005739);; Biological Process: transport (GO:0006810);;	--	--	--	PPR repeat family;; Pentatricopeptide repeat domain;; PPR repeat;; Pentacotripeptide-repeat region of PROPR;; PPR repeat	Pentatricopeptide repeat-containing protein At1g74900, mitochondrial OS=Arabidopsis thaliana GN=OTP43 PE=2 SV=1	Putative uncharacterized protein Sb01g046480 OS=Sorghum bicolor GN=Sb01g046480 PE=4 SV=1	hypothetical protein SORBIDRAFT_01g046480 [Sorghum bicolor]
Sspon.001A0003630	0	0	0	0	0	0	0	0	0	--	--	--	--	--	--	Seed maturation protein	Late embryogenesis abundant protein D-34 OS=Gossypium hirsutum PE=4 SV=1	Putative uncharacterized protein Sb01g046490 OS=Sorghum bicolor GN=Sb01g046490 PE=4 SV=1	hypothetical protein SORBIDRAFT_01g046490 [Sorghum bicolor]
Sspon.001A0003640	5.47193	6.35148	6.65651	9.34656	6.55014	7.95529	5.78589	8.71524	9.15621	--	--	Molecular Function: ribonuclease P activity (GO:0004526);; Cellular Component: nucleolar ribonuclease P complex (GO:0005655);; Biological Process: gene silencing by RNA (GO:0031047);; Biological Process: RNA phosphodiester bond hydrolysis, endonucleolytic (GO:0090502);;	--	--	--	XS domain	Protein SUPPRESSOR OF GENE SILENCING 3 homolog OS=Oryza sativa subsp. indica GN=SGS3 PE=3 SV=1	Putative uncharacterized protein Sb01g046510 OS=Sorghum bicolor GN=Sb01g046510 PE=4 SV=1	hypothetical protein SORBIDRAFT_01g046510 [Sorghum bicolor]
Sspon.001A0003650	9.01614	6.81822	9.71307	8.33845	9.44604	8.501	7.70356	6.21008	7.34006	[RTKL]	--	Molecular Function: protein serine/threonine kinase activity (GO:0004674);; Molecular Function: ATP binding (GO:0005524);; Biological Process: protein phosphorylation (GO:0006468);;	--	[T]	Signal transduction mechanisms	Protein tyrosine kinase;; Protein kinase domain	Probable receptor-like protein kinase At5g56460 OS=Arabidopsis thaliana GN=At5g56460 PE=2 SV=1	Putative uncharacterized protein Sb01g046520 OS=Sorghum bicolor GN=Sb01g046520 PE=3 SV=1	hypothetical protein SORBIDRAFT_01g046520 [Sorghum bicolor]
Sspon.001A0003651	0.700774	0.402446	0.367683	0.25246	0.447288	0.701375	0.273173	0.8347	0.640407	[O]	Posttranslational modification, protein turnover, chaperones	Molecular Function: serine-type endopeptidase activity (GO:0004252);; Cellular Component: cell wall (GO:0005618);; Biological Process: proteolysis (GO:0006508);; Biological Process: double fertilization forming a zygote and endosperm (GO:0009567);;	--	--	--	Subtilase family;; Peptidase inhibitor I9	Subtilisin-like protease SBT3.18 OS=Arabidopsis thaliana GN=SBT3.18 PE=3 SV=2	Uncharacterized protein OS=Zea mays GN=Zm.39590 PE=4 SV=1	hypothetical protein SORBI_001G498100 [Sorghum bicolor]
Sspon.001A0003670	2.48297	1.87102	2.50524	9.82009	6.61061	12.3752	6.95002	9.20793	8.24691	--	--	Cellular Component: plastid (GO:0009536);;	--	[R]	General function prediction only	YT521-B-like domain	YTH domain-containing family protein 2 OS=Mus musculus GN=Ythdf2 PE=1 SV=1	Uncharacterized protein OS=Zea mays GN=umc2224 PE=4 SV=1	hypothetical protein SORBI_001G498200 [Sorghum bicolor]
Sspon.001A0003680	46.1117	45.9013	39.5235	39.2792	50.2904	40.9122	51.2932	60.4848	47.1255	--	--	Molecular Function: catalytic activity (GO:0003824);; Biological Process: carbohydrate metabolic process (GO:0005975);; Cellular Component: plastid (GO:0009536);; Molecular Function: carbohydrate binding (GO:0030246);;	--	--	--	--	Photosynthetic NDH subunit of subcomplex B 2, chloroplastic OS=Arabidopsis thaliana GN=PNSB2 PE=2 SV=1	Putative uncharacterized protein Sb01g046560 OS=Sorghum bicolor GN=Sb01g046560 PE=4 SV=1	hypothetical protein SORBI_001G498300 [Sorghum bicolor]
Sspon.001A0003690	1.8213	1.07526	1.34211	1.22201	1.27474	0.829403	1.02541	0.91128	1.23063	--	--	Molecular Function: nucleotide binding (GO:0000166);; Molecular Function: nucleic acid binding (GO:0003676);; Cellular Component: intracellular (GO:0005622);; Molecular Function: 3'-5' exonuclease activity (GO:0008408);; Biological Process: nucleic acid phosphodiester bond hydrolysis (GO:0090305);;	--	[J]	Translation, ribosomal structure and biogenesis	3'-5' exonuclease	Protein RRP6-like 2 OS=Arabidopsis thaliana GN=RRP6L2 PE=2 SV=1	Putative uncharacterized protein Sb01g046585 OS=Sorghum bicolor GN=Sb01g046585 PE=4 SV=1	hypothetical protein SORBI_001G498600 [Sorghum bicolor]
Sspon.001A0003700	0	0	0	0	0	0	0	0	0	--	--	--	--	--	--	--	--	Uncharacterized protein OS=Zea mays GN=LOC100275953 PE=2 SV=1	uncharacterized protein LOC100275953 [Zea mays]
Sspon.001A0003710	0.0398351	0.0115354	0	0.0813697	0.109999	0.063962	0.0316642	0.0566006	0.0602596	--	--	Cellular Component: integral component of membrane (GO:0016021);;	--	--	--	Plant protein of unknown function (DUF639)	--	Uncharacterized protein OS=Setaria italica GN=Si040050m.g PE=4 SV=1	hypothetical protein SORBI_001G498900 [Sorghum bicolor]
Sspon.001A0003720	0	0	0	0	0	0	0	0	0	--	--	--	--	--	--	--	--	Uncharacterized protein OS=Setaria italica GN=Si038750m.g PE=4 SV=1	hypothetical protein SETIT_038750mg [Setaria italica]
Sspon.001A0003730	0	0	0	0	0	0	0	0	0
Sspon.001A0003740	0	0	0	0	0	0	0	0	0	--	--	--	--	--	--	--	--	Uncharacterized protein OS=Setaria italica GN=Si038750m.g PE=4 SV=1	hypothetical protein SORBI_001G495100 [Sorghum bicolor]
Sspon.001A0003750	0.429078	0.371915	0.37552	0.436395	0.515682	0.655471	0.523226	0.661535	0.491544	[DKL]	--	Cellular Component: cyclin-dependent protein kinase holoenzyme complex (GO:0000307);; Molecular Function: binding (GO:0005488);; Cellular Component: nucleus (GO:0005634);; Molecular Function: cyclin-dependent protein serine/threonine kinase regulator activity (GO:0016538);; Biological Process: positive regulation of cyclin-dependent protein serine/threonine kinase activity (GO:0045737);; Biologic…	--	[D]	Cell cycle control, cell division, chromosome partitioning	Cyclin, N-terminal domain	Cyclin-T1-4 OS=Oryza sativa subsp. japonica GN=CYCT1-1 PE=2 SV=1	Putative uncharacterized protein Sb01g046250 OS=Sorghum bicolor GN=Sb01g046250 PE=3 SV=1	hypothetical protein SORBI_001G495000 [Sorghum bicolor]
Sspon.001A0003760	0	0	0	0	0	0	0	0	0	--	--	--	--	--	--	--	--	Uncharacterized protein OS=Zea mays PE=4 SV=1	TPA: hypothetical protein ZEAMMB73_861447 [Zea mays]
Sspon.001A0003770	0	0	0	0	0	0	0	0	0	--	--	--	--	--	--	--	--	Uncharacterized protein OS=Zea mays PE=4 SV=1	TPA: hypothetical protein ZEAMMB73_801608 [Zea mays]
Sspon.001A0003771	0.837798	0.370634	1.37644	0.814897	1.46571	0.756009	0.22602	0.197004	0.733468	[C]	Energy production and conversion	Molecular Function: glutathione-disulfide reductase activity (GO:0004362);; Molecular Function: copper ion binding (GO:0005507);; Molecular Function: ATP binding (GO:0005524);; Cellular Component: mitochondrion (GO:0005739);; Biological Process: protein targeting to mitochondrion (GO:0006626);; Biological Process: glutathione metabolic process (GO:0006749);; Biological Process: toxin catabolic pr…	--	[Q]	Secondary metabolites biosynthesis, transport and catabolism	Pyridine nucleotide-disulphide oxidoreductase;; Pyridine nucleotide-disulphide oxidoreductase, dimerisation domain;; Pyridine nucleotide-disulphide oxidoreductase;; Pyridine nucleotide-disulphide oxidoreductase;; L-lysine 6-monooxygenase (NADPH-requiring)	Glutathione reductase, chloroplastic (Fragment) OS=Nicotiana tabacum GN=GOR PE=1 SV=1	Putative uncharacterized protein Sb01g046260 OS=Sorghum bicolor GN=Sb01g046260 PE=3 SV=1	hypothetical protein SORBIDRAFT_01g046260 [Sorghum bicolor]
Sspon.001A0003790	1.97201	0	0	0	4.21766	0	0	0	2.61616
Sspon.001A0003791	0.0381205	0.11538	0	0.0115078	0.0203054	0.0592798	0	0	0.0358723	--	--	Cellular Component: chloroplast (GO:0009507);;	--	[R]	General function prediction only	PPR repeat family;; PPR repeat;; PPR repeat;; Pentatricopeptide repeat domain;; Pentacotripeptide-repeat region of PROPR	Pentatricopeptide repeat-containing protein At3g23020 OS=Arabidopsis thaliana GN=At3g23020 PE=2 SV=1	Putative uncharacterized protein Sb01g046280 OS=Sorghum bicolor GN=Sb01g046280 PE=4 SV=1	hypothetical protein SORBIDRAFT_01g046280 [Sorghum bicolor]
Sspon.001A0003800	12.3413	15.4845	10.8951	10.8054	11.8051	11.2295	7.28892	7.09308	4.13744	--	--	Cellular Component: plastid (GO:0009536);;	--	--	--	PDDEXK-like family of unknown function	--	Putative uncharacterized protein Sb01g046300 OS=Sorghum bicolor GN=Sb01g046300 PE=4 SV=1	hypothetical protein SORBIDRAFT_01g046300 [Sorghum bicolor]
Sspon.001A0003810	0	0	0	0	0	0	0	0	0	[B]	Chromatin structure and dynamics	Cellular Component: nucleosome (GO:0000786);; Cellular Component: nuclear chromatin (GO:0000790);; Molecular Function: DNA binding (GO:0003677);; Biological Process: chromatin silencing (GO:0006342);; Molecular Function: protein heterodimerization activity (GO:0046982);;	K11251|4.98122e-58|zma:100273753|(RefSeq) uncharacterized protein LOC100273753; K11251 histone H2A	[B]	Chromatin structure and dynamics	C-terminus of histone H2A;; Core histone H2A/H2B/H3/H4	Probable histone H2A variant 1 OS=Oryza sativa subsp. japonica GN=Os03g0162200 PE=2 SV=1	Histone H2A OS=Sorghum bicolor GN=Sb04g025140 PE=3 SV=1	uncharacterized protein LOC100273753 [Zea mays]
Sspon.001A0003811	0	0	0	0	0	0	0	0	0	[B]	Chromatin structure and dynamics	Cellular Component: nucleosome (GO:0000786);; Cellular Component: nuclear chromatin (GO:0000790);; Molecular Function: DNA binding (GO:0003677);; Biological Process: chromatin remodeling (GO:0006338);; Biological Process: chromatin silencing (GO:0006342);; Biological Process: regulation of flower development (GO:0009909);; Biological Process: detection of temperature stimulus (GO:0016048);; Biolo…	K11251|7.95101e-71|zma:100273753|(RefSeq) uncharacterized protein LOC100273753; K11251 histone H2A	[B]	Chromatin structure and dynamics	Core histone H2A/H2B/H3/H4;; C-terminus of histone H2A	Probable histone H2A variant 1 OS=Oryza sativa subsp. japonica GN=Os03g0162200 PE=2 SV=1	Histone H2A OS=Sorghum bicolor GN=Sb04g025140 PE=3 SV=1	uncharacterized protein LOC100273753 [Zea mays]
Sspon.001A0003820	0	0	0	0	0	0	0	0	0	[P]	Inorganic ion transport and metabolism	Molecular Function: N,N-dimethylaniline monooxygenase activity (GO:0004499);; Molecular Function: flavin adenine dinucleotide binding (GO:0050660);; Molecular Function: NADP binding (GO:0050661);; Biological Process: oxidation-reduction process (GO:0055114);;	--	[Q]	Secondary metabolites biosynthesis, transport and catabolism	Flavin-binding monooxygenase-like;; Pyridine nucleotide-disulphide oxidoreductase;; L-lysine 6-monooxygenase (NADPH-requiring);; Pyridine nucleotide-disulphide oxidoreductase;; FAD-NAD(P)-binding;; Pyridine nucleotide-disulphide oxidoreductase;; NAD(P)-binding Rossmann-like domain	Probable indole-3-pyruvate monooxygenase YUCCA8 OS=Arabidopsis thaliana GN=YUC8 PE=2 SV=1	Flavin-containing monooxygenase OS=Setaria italica GN=Si038993m.g PE=3 SV=1	hypothetical protein SETIT_038993mg [Setaria italica]
Sspon.001A0003830	0	0	0	0	0	0	0.0225891	0	0	--	--	Cellular Component: integral component of membrane (GO:0016021);;	--	--	--	Plant protein of unknown function (DUF639);; Plant protein of unknown function (DUF639)	--	Uncharacterized protein OS=Setaria italica GN=Si040050m.g PE=4 SV=1	hypothetical protein SORBI_001G498900 [Sorghum bicolor]
Sspon.001A0003831	0.259821	0.178671	0.466763	0.99478	0.466033	1.26612	0.425543	0.703305	0.371288	[K]	Transcription	Molecular Function: DNA-binding transcription factor activity (GO:0003700);; Cellular Component: nucleus (GO:0005634);; Biological Process: regulation of transcription, DNA-templated (GO:0006355);; Molecular Function: sequence-specific DNA binding (GO:0043565);;	--	[K]	Transcription	HSF-type DNA-binding	Heat stress transcription factor A-2d OS=Oryza sativa subsp. japonica GN=HSFA2D PE=2 SV=2	Putative uncharacterized protein Sb01g046350 OS=Sorghum bicolor GN=Sb01g046350 PE=3 SV=1	hypothetical protein SORBIDRAFT_01g046350 [Sorghum bicolor]
Sspon.001A0003850	48.302	46.3096	46.6248	41.5743	38.2984	38.933	37.1919	37.6095	36.2253	--	--	Molecular Function: DNA-binding transcription factor activity (GO:0003700);; Cellular Component: nucleus (GO:0005634);; Cellular Component: cytoplasm (GO:0005737);; Biological Process: regulation of transcription, DNA-templated (GO:0006355);; Molecular Function: acireductone dioxygenase [iron(II)-requiring] activity (GO:0010309);; Biological Process: L-methionine salvage from methylthioadenosine …	K08967|2.36578e-139|osa:4331707|(RefSeq) uncharacterized protein LOC4331707; K08967 1,2-dihydroxy-3-keto-5-methylthiopentene dioxygenase [EC:1.13.11.54]	[S]	Function unknown	ARD/ARD' family;; Cupin domain;; AraC-like ligand binding domain	1,2-dihydroxy-3-keto-5-methylthiopentene dioxygenase 2 OS=Oryza sativa subsp. japonica GN=ARD2 PE=2 SV=1	1,2-dihydroxy-3-keto-5-methylthiopentene dioxygenase 2 OS=Zea mays GN=Zm.3612 PE=2 SV=1	1,2-dihydroxy-3-keto-5-methylthiopentene dioxygenase 2 [Zea mays]
Sspon.001A0003860	0	0	0	0	0	0	0	0	0	--	--	Cellular Component: mitochondrion (GO:0005739);; Biological Process: guard cell differentiation (GO:0010052);;	--	--	--	Epidermal patterning factor proteins	EPIDERMAL PATTERNING FACTOR-like protein 4 OS=Arabidopsis thaliana GN=EPFL4 PE=1 SV=1	Putative uncharacterized protein Sb01g046365 OS=Sorghum bicolor GN=Sb01g046365 PE=4 SV=1	hypothetical protein SORBIDRAFT_01g046365 [Sorghum bicolor]
Sspon.001A0003861	0.746001	1.16605	0.841787	2.49888	0.333083	2.58172	2.11129	2.21794	1.24945	--	--	Cellular Component: integral component of membrane (GO:0016021);;	--	--	--	--	--	Neurogenic locus notch protein-like OS=Zea mays GN=LOC100303902 PE=2 SV=1	neurogenic locus notch protein precursor-like precursor [Zea mays]
Sspon.001A0003880	0.0257017	0.155328	0	0.0439746	0	0	0	0	0.0685124	--	--	Molecular Function: DNA-binding transcription factor activity (GO:0003700);; Molecular Function: obsolete signal transducer activity (GO:0004871);; Cellular Component: nucleus (GO:0005634);; Biological Process: regulation of transcription, DNA-templated (GO:0006355);; Biological Process: signal transduction (GO:0007165);;	--	--	--	--	--	Uncharacterized protein OS=Zea mays GN=Zm.126322 PE=4 SV=1	hypothetical protein SORBI_001G496600 [Sorghum bicolor]
Sspon.001A0003890	0.924717	0.186558	3.19951	0.216503	0.636033	0.712311	0.252502	0.137549	0.129952	[L]	Replication, recombination and repair	Cellular Component: mitochondrion (GO:0005739);; Biological Process: mRNA processing (GO:0006397);;	--	[R]	General function prediction only	Type II intron maturase;; Reverse transcriptase (RNA-dependent DNA polymerase)	Uncharacterized mitochondrial protein ymf11 OS=Marchantia polymorpha GN=YMF11 PE=3 SV=1	Putative uncharacterized protein Sb01g046390 OS=Sorghum bicolor GN=Sb01g046390 PE=4 SV=1	hypothetical protein SORBIDRAFT_01g046390 [Sorghum bicolor]
Sspon.001A0003901	0	0	0	0	0	0	0	0.670649	0	--	--	--	--	--	--	Protein of unknown function (DUF4005);; IQ calmodulin-binding motif	Protein IQ-DOMAIN 31 OS=Arabidopsis thaliana GN=IQD31 PE=1 SV=1	Calmodulin binding protein isoform 1 OS=Zea mays GN=Zm.18456 PE=4 SV=1	hypothetical protein SORBI_001G496700 [Sorghum bicolor]
Sspon.001A0003910	5.43867	5.53758	5.22084	3.47947	4.98857	3.39306	10.5619	8.01743	8.27392	[P]	Inorganic ion transport and metabolism	Cellular Component: integral component of plasma membrane (GO:0005887);; Molecular Function: secondary active sulfate transmembrane transporter activity (GO:0008271);; Cellular Component: chloroplast (GO:0009507);; Biological Process: sulfate transmembrane transport (GO:1902358);;	--	[P]	Inorganic ion transport and metabolism	Sulfate permease family;; STAS domain	Sulfate transporter 3.1 OS=Arabidopsis thaliana GN=SULTR3;1 PE=2 SV=1	Putative uncharacterized protein Sb01g046410 OS=Sorghum bicolor GN=Sb01g046410 PE=3 SV=1	hypothetical protein SORBIDRAFT_01g046410 [Sorghum bicolor]
Sspon.001A0003920	0	0	0	0	0.85181	0	0	0	0	[C]	Energy production and conversion	Molecular Function: glutathione-disulfide reductase activity (GO:0004362);; Molecular Function: copper ion binding (GO:0005507);; Molecular Function: ATP binding (GO:0005524);; Cellular Component: mitochondrion (GO:0005739);; Biological Process: protein targeting to mitochondrion (GO:0006626);; Biological Process: glutathione metabolic process (GO:0006749);; Biological Process: toxin catabolic pr…	--	[Q]	Secondary metabolites biosynthesis, transport and catabolism	Pyridine nucleotide-disulphide oxidoreductase;; Pyridine nucleotide-disulphide oxidoreductase;; Pyridine nucleotide-disulphide oxidoreductase;; L-lysine 6-monooxygenase (NADPH-requiring)	Glutathione reductase, chloroplastic (Fragment) OS=Nicotiana tabacum GN=GOR PE=1 SV=1	Putative uncharacterized protein Sb01g046260 OS=Sorghum bicolor GN=Sb01g046260 PE=3 SV=1	hypothetical protein SORBIDRAFT_01g046260 [Sorghum bicolor]
Sspon.001A0003930	0	0	0	0	0	0	0	0	0	--	--	Cellular Component: mitochondrion (GO:0005739);; Biological Process: fatty acid biosynthetic process (GO:0006633);; Cellular Component: integral component of membrane (GO:0016021);; Molecular Function: transferase activity, transferring acyl groups other than amino-acyl groups (GO:0016747);;	--	--	--	FAE1/Type III polyketide synthase-like protein;; 3-Oxoacyl-[acyl-carrier-protein (ACP)] synthase III C terminal;; Chalcone and stilbene synthases, C-terminal domain;; Chalcone and stilbene synthases, N-terminal domain	3-ketoacyl-CoA synthase 2 OS=Arabidopsis thaliana GN=KCS2 PE=2 SV=2	3-ketoacyl-CoA synthase OS=Sorghum bicolor GN=Sb01g046290 PE=3 SV=1	hypothetical protein SORBIDRAFT_01g046290 [Sorghum bicolor]
Sspon.001A0003940	549.1	749.034	254.801	81.6814	313.218	331.996	153.166	1113.43	693.995	[P]	Inorganic ion transport and metabolism	Cellular Component: plasma membrane (GO:0005886);; Cellular Component: integral component of membrane (GO:0016021);; Molecular Function: transmembrane transporter activity (GO:0022857);; Biological Process: transmembrane transport (GO:0055085);;	--	--	--	Castor and Pollux, part of voltage-gated ion channel;; Castor and Pollux, part of voltage-gated ion channel	Putative ion channel POLLUX-like 2 OS=Arabidopsis thaliana GN=At5g43745 PE=2 SV=1	Uncharacterized protein OS=Zea mays GN=Zm.23721 PE=4 SV=1	hypothetical protein SORBI_001G495300 [Sorghum bicolor]
Sspon.001A0003950	1.52138	1.9156	0.858657	1.14636	1.65002	2.98878	1.34333	0.695971	0.885097	--	--	Cellular Component: plastid (GO:0009536);;	--	--	--	--	--	Putative uncharacterized protein Sb01g046300 OS=Sorghum bicolor GN=Sb01g046300 PE=4 SV=1	hypothetical protein SORBIDRAFT_01g046300 [Sorghum bicolor]
Sspon.001A0003960	0	0	0	0	0	0	0	0	0	--	--	--	--	--	--	--	--	Uncharacterized protein OS=Setaria italica GN=Si039905m.g PE=4 SV=1	hypothetical protein SETIT_039905mg, partial [Setaria italica]
Sspon.001A0003970	0	0	0	0	0	0	0	0	0	--	--	--	--	--	--	--	--	--	hypothetical protein SORBI_002G331200 [Sorghum bicolor]
Sspon.001A0003980	0	0	0	0	0	0	0	0	0	--	--	--	--	--	--	--	--	Uncharacterized protein OS=Setaria italica GN=Si039905m.g PE=4 SV=1	hypothetical protein SETIT_039905mg, partial [Setaria italica]
Sspon.001A0003990	0	0	0	0	0	0	0	0	0	--	--	--	--	--	--	--	--	Uncharacterized protein OS=Setaria italica GN=Si038750m.g PE=4 SV=1	hypothetical protein SETIT_038750mg [Setaria italica]
Sspon.001A0004000	0	0	0	0	0	0	0	0	0
Sspon.001A0004010	0	0	0	0	0	0	0	0	0
Sspon.001A0004020	0	0	0	0	0	0	0	0	0	--	--	--	--	--	--	--	--	Uncharacterized protein OS=Setaria italica GN=Si038750m.g PE=4 SV=1	hypothetical protein SETIT_038750mg [Setaria italica]
Sspon.001A0004030	0	0	0	0	0	0	0	0	0	--	--	--	--	--	--	--	--	Uncharacterized protein OS=Setaria italica GN=Si038750m.g PE=4 SV=1	hypothetical protein SETIT_038750mg [Setaria italica]
Sspon.001A0004040	0	0	0	0	0	0	0	0	0	--	--	--	--	--	--	--	--	Uncharacterized protein OS=Setaria italica GN=Si039905m.g PE=4 SV=1	hypothetical protein SETIT_039905mg, partial [Setaria italica]
Sspon.001A0004050	0	0	0	0	0	0	0	0	0
Sspon.001A0004060	0	0	0	0	0	0	0	0	0	--	--	--	--	--	--	--	--	Uncharacterized protein OS=Setaria italica GN=Si038750m.g PE=4 SV=1	hypothetical protein SETIT_038750mg [Setaria italica]
Sspon.001A0004070	0	0	0	0	0	0	0	0	0	--	--	--	--	--	--	--	--	Uncharacterized protein OS=Setaria italica GN=Si038750m.g PE=4 SV=1	hypothetical protein SETIT_038750mg [Setaria italica]
Sspon.001A0004071	1.6254	1.06871	1.54034	1.49654	1.46506	1.65213	1.28751	1.45791	1.43057	[DKL]	--	Cellular Component: cyclin-dependent protein kinase holoenzyme complex (GO:0000307);; Molecular Function: binding (GO:0005488);; Cellular Component: nucleus (GO:0005634);; Molecular Function: cyclin-dependent protein serine/threonine kinase regulator activity (GO:0016538);; Biological Process: positive regulation of cyclin-dependent protein serine/threonine kinase activity (GO:0045737);; Biologic…	--	[D]	Cell cycle control, cell division, chromosome partitioning	Cyclin, N-terminal domain	Cyclin-T1-4 OS=Oryza sativa subsp. japonica GN=CYCT1-1 PE=2 SV=1	Putative uncharacterized protein Sb01g046250 OS=Sorghum bicolor GN=Sb01g046250 PE=3 SV=1	hypothetical protein SORBI_001G495000 [Sorghum bicolor]
Sspon.001A0004090	2.5056	2.43067	1.94445	2.21394	1.77717	1.37608	1.81856	1.21412	2.06636	[G]	Carbohydrate transport and metabolism	Cellular Component: nucleus (GO:0005634);; Cellular Component: cytoplasm (GO:0005737);; Molecular Function: kinase activity (GO:0016301);; Biological Process: phosphorylation (GO:0016310);;	--	[G]	Carbohydrate transport and metabolism	pfkB family carbohydrate kinase;; pfkB family carbohydrate kinase	Ribokinase OS=Escherichia coli (strain K12) GN=rbsK PE=1 SV=1	Uncharacterized protein OS=Zea mays GN=LOC100192801 PE=2 SV=1	PREDICTED: hypothetical protein isoform X1 [Zea mays]
Sspon.001A0004100	0	0	0	0	0	0	0	0	0	--	--	Cellular Component: integral component of membrane (GO:0016021);; Biological Process: sterol metabolic process (GO:0016125);; Molecular Function: cholestenol delta-isomerase activity (GO:0047750);;	--	--	--	--	Probable 3-beta-hydroxysteroid-Delta(8),Delta(7)-isomerase OS=Oryza sativa subsp. japonica GN=Os01g0103600 PE=2 SV=1	Putative uncharacterized protein Sb03g008930 OS=Sorghum bicolor GN=Sb03g008930 PE=4 SV=1	hypothetical protein SORBIDRAFT_03g008930 [Sorghum bicolor]
Sspon.001A0004110	0.0338478	0	0	0	0	0	0	0	0	[L]	Replication, recombination and repair	Biological Process: resolution of meiotic recombination intermediates (GO:0000712);; Molecular Function: DNA binding (GO:0003677);; Molecular Function: DNA topoisomerase type I activity (GO:0003917);; Cellular Component: chromosome (GO:0005694);; Biological Process: DNA topological change (GO:0006265);; Biological Process: DNA replication initiation (GO:0006270);; Biological Process: regulation o…	--	[L]	Replication, recombination and repair	DNA topoisomerase;; Topoisomerase DNA binding C4 zinc finger	DNA topoisomerase 3-alpha OS=Oryza sativa subsp. japonica GN=TOP3A PE=3 SV=1	DNA topoisomerase OS=Sorghum bicolor GN=Sb01g046210 PE=3 SV=1	hypothetical protein SORBIDRAFT_01g046210 [Sorghum bicolor]
Sspon.001A0004120	0	0	0	0	0	0	0	0	0	[L]	Replication, recombination and repair	Biological Process: resolution of meiotic recombination intermediates (GO:0000712);; Molecular Function: DNA binding (GO:0003677);; Molecular Function: DNA topoisomerase type I activity (GO:0003917);; Cellular Component: chromosome (GO:0005694);; Biological Process: DNA topological change (GO:0006265);; Biological Process: DNA replication initiation (GO:0006270);; Biological Process: regulation o…	--	[L]	Replication, recombination and repair	DNA topoisomerase;; Toprim domain;; DNA topoisomerase	DNA topoisomerase 3-alpha OS=Oryza sativa subsp. japonica GN=TOP3A PE=3 SV=1	DNA topoisomerase OS=Sorghum bicolor GN=Sb01g046210 PE=3 SV=1	hypothetical protein SORBIDRAFT_01g046210 [Sorghum bicolor]
Sspon.001A0004130	0.23333	0.0994436	0.551589	0.534551	1.27756	1.06617	0.722189	1.02816	0.537801	--	--	Biological Process: metabolic process (GO:0008152);; Molecular Function: transferase activity (GO:0016740);;	--	[R]	General function prediction only	PPR repeat family;; PPR repeat;; PPR repeat;; Pentatricopeptide repeat domain;; Pentacotripeptide-repeat region of PROPR	Pentatricopeptide repeat-containing protein At5g01110 OS=Arabidopsis thaliana GN=At5g01110 PE=2 SV=1	Putative uncharacterized protein Sb01g046200 OS=Sorghum bicolor GN=Sb01g046200 PE=4 SV=1	hypothetical protein SORBIDRAFT_01g046200 [Sorghum bicolor]
Sspon.001A0004140	0	0	0	0	0	0	0	0	0	--	--	Molecular Function: DNA binding (GO:0003677);; Molecular Function: DNA-binding transcription factor activity (GO:0003700);; Molecular Function: helicase activity (GO:0004386);; Cellular Component: nucleus (GO:0005634);; Biological Process: regulation of transcription, DNA-templated (GO:0006355);;	--	--	--	--	--	Putative uncharacterized protein Sb01g046190 OS=Sorghum bicolor GN=Sb01g046190 PE=4 SV=1	hypothetical protein SORBIDRAFT_01g046190 [Sorghum bicolor]
Sspon.001A0004141	0.0283218	0	0	0.012769	0.0180634	0.0976414	0.0228279	0.00619212	0.0132188	[KL]	--	Molecular Function: DNA binding (GO:0003677);; Molecular Function: DNA-binding transcription factor activity (GO:0003700);; Molecular Function: ATP binding (GO:0005524);; Cellular Component: nucleus (GO:0005634);; Biological Process: regulation of transcription, DNA-templated (GO:0006355);; Molecular Function: helicase activity (GO:0008026);; Cellular Component: plastid (GO:0009536);;	--	[L]	Replication, recombination and repair	SNF2 family N-terminal domain;; Helicase conserved C-terminal domain;; Type III restriction enzyme, res subunit	Protein CHROMATIN REMODELING 35 OS=Arabidopsis thaliana GN=DRD1 PE=1 SV=1	Putative uncharacterized protein Sb01g046180 OS=Sorghum bicolor GN=Sb01g046180 PE=4 SV=1	hypothetical protein SORBIDRAFT_01g046180 [Sorghum bicolor]
Sspon.001A0004142	0.650147	0.727433	0.441439	1.90827	1.71495	2.06179	2.30322	2.39501	1.88165	--	--	Molecular Function: DNA binding (GO:0003677);; Cellular Component: nucleus (GO:0005634);; Biological Process: regulation of transcription, DNA-templated (GO:0006355);;	--	[K]	Transcription	Associated with HOX;; Homeobox KN domain;; Homeobox domain	BEL1-like homeodomain protein 7 OS=Arabidopsis thaliana GN=BLH7 PE=2 SV=1	Putative uncharacterized protein Sb01g046170 OS=Sorghum bicolor GN=Sb01g046170 PE=4 SV=1	hypothetical protein SORBIDRAFT_01g046170 [Sorghum bicolor]
Sspon.001A0004150	0.0371088	0	0	0	0.0206025	0	0	0	0	[G]	Carbohydrate transport and metabolism	Molecular Function: beta-galactosidase activity (GO:0004565);; Cellular Component: cell wall (GO:0005618);; Biological Process: carbohydrate metabolic process (GO:0005975);; Cellular Component: cytoplasmic vesicle (GO:0016023);; Molecular Function: carbohydrate binding (GO:0030246);; Cellular Component: apoplast (GO:0048046);;	--	[G]	Carbohydrate transport and metabolism	Glycosyl hydrolases family 35;; Galactose binding lectin domain;; Beta-galactosidase jelly roll domain	Beta-galactosidase 5 OS=Oryza sativa subsp. japonica GN=Os03g0165400 PE=2 SV=1	Beta-galactosidase OS=Sorghum bicolor GN=Sb01g046160 PE=3 SV=1	hypothetical protein SORBIDRAFT_01g046160 [Sorghum bicolor]
Sspon.001A0004160	0	0	0	0	0	0	0	0	0	--	--	Molecular Function: beta-galactosidase activity (GO:0004565);; Cellular Component: cell wall (GO:0005618);; Biological Process: carbohydrate metabolic process (GO:0005975);; Cellular Component: integral component of membrane (GO:0016021);; Molecular Function: carbohydrate binding (GO:0030246);;	--	[G]	Carbohydrate transport and metabolism	Glycosyl hydrolases family 35	Beta-galactosidase 5 OS=Oryza sativa subsp. japonica GN=Os03g0165400 PE=2 SV=1	Uncharacterized protein OS=Zea mays GN=ZEAMMB73_400203 PE=3 SV=1	hypothetical protein ZEAMMB73_400203 [Zea mays]
Sspon.001A0004170	0	0	0	0	0	0	0	0	0	[U]	Intracellular trafficking, secretion, and vesicular transport	Molecular Function: SNARE binding (GO:0000149);; Molecular Function: SNAP receptor activity (GO:0005484);; Biological Process: vesicle fusion (GO:0006906);; Cellular Component: integral component of membrane (GO:0016021);;	--	[U]	Intracellular trafficking, secretion, and vesicular transport	Synaptobrevin;; Regulated-SNARE-like domain	Vesicle-associated membrane protein 725 OS=Arabidopsis thaliana GN=VAMP725 PE=2 SV=2	Putative vesicle-associated membrane protein family protein OS=Zea mays GN=ZEAMMB73_907306 PE=4 SV=1	PREDICTED: putative vesicle-associated membrane protein 726 isoform X2 [Zea mays]
Sspon.001A0004180	1.80303	1.25594	1.06662	0.472808	0.98436	3.52493	1.0976	0.363295	0.429213	--	--	--	--	--	--	Tetratricopeptide repeat;; Tetratricopeptide repeat	Protein SULFUR DEFICIENCY-INDUCED 1 OS=Arabidopsis thaliana GN=SDI1 PE=2 SV=1	Putative uncharacterized protein Sb01g046120 OS=Sorghum bicolor GN=Sb01g046120 PE=4 SV=1	hypothetical protein SORBIDRAFT_01g046120 [Sorghum bicolor]
Sspon.001A0004181	0	0	0	0	0	0	0	0	0	[E]	Amino acid transport and metabolism	Biological Process: cutin biosynthetic process (GO:0010143);; Cellular Component: integral component of membrane (GO:0016021);; Biological Process: dephosphorylation (GO:0016311);; Molecular Function: phosphatase activity (GO:0016791);; Molecular Function: glycerol-3-phosphate 2-O-acyltransferase activity (GO:0090447);;	--	--	--	haloacid dehalogenase-like hydrolase;; Acyltransferase	Glycerol-3-phosphate 2-O-acyltransferase 6 OS=Arabidopsis thaliana GN=GPAT6 PE=1 SV=1	Putative uncharacterized protein Sb01g046100 OS=Sorghum bicolor GN=Sb01g046100 PE=4 SV=1	hypothetical protein SORBI_001G493300 [Sorghum bicolor]
Sspon.001A0004190	0.688651	0.490199	0.716985	1.13797	0.396172	1.27472	0.357227	1.36863	0.681896	--	--	Molecular Function: endonuclease activity (GO:0004519);; Molecular Function: exonuclease activity (GO:0004527);; Biological Process: nucleic acid phosphodiester bond hydrolysis (GO:0090305);;	K12603|0|zma:100280629|(RefSeq) CCR4-NOT transcription complex subunit 6; K12603 CCR4-NOT transcription complex subunit 6 [EC:3.1.13.4]	[K]	Transcription	zf-MYND-like zinc finger, mRNA-binding	Carbon catabolite repressor protein 4 homolog 2 OS=Arabidopsis thaliana GN=CCR4-2 PE=2 SV=2	CCR4-NOT transcription complex subunit 6 OS=Zea mays GN=LOC100280629 PE=2 SV=1	hypothetical protein SORBI_001G493200 [Sorghum bicolor]
Sspon.001A0004200	2.20079	2.45936	2.11709	0.868895	3.43956	0.382676	0.729273	1.41512	1.07138	--	--	Cellular Component: cytoplasmic vesicle (GO:0016023);;	--	--	--	Protein of unknown function (DUF620)	--	Uncharacterized protein OS=Zea mays GN=Zm.24093 PE=4 SV=1	TPA: hypothetical protein ZEAMMB73_579729 [Zea mays]
Sspon.001A0004210	0	0	0	0	0	0	0	0	0	--	--	Molecular Function: receptor serine/threonine kinase binding (GO:0033612);; Biological Process: cell-cell signaling involved in cell fate commitment (GO:0045168);; Cellular Component: apoplast (GO:0048046);;	--	--	--	--	CLAVATA3/ESR (CLE)-related protein ESR2 OS=Zea mays GN=ESR2 PE=1 SV=1	Uncharacterized protein OS=Zea mays GN=esr2 PE=4 SV=1	hypothetical protein SORBI_001G492700, partial [Sorghum bicolor]
Sspon.001A0004220	0	0	0	0	0	0	0.334257	0	0	--	--	--	--	--	--	--	--	Putative copia-type polyprotein OS=Oryza sativa subsp. japonica GN=OSJNBa0020E23.19 PE=4 SV=1	hypothetical protein SORBI_006G001700 [Sorghum bicolor]
Sspon.001A0004221	0	0	0	0	0	0	0	0	0	[Q]	Secondary metabolites biosynthesis, transport and catabolism	Cellular Component: plastid (GO:0009536);; Biological Process: suberin biosynthetic process (GO:0010345);; Biological Process: long-chain fatty-acyl-CoA metabolic process (GO:0035336);; Biological Process: oxidation-reduction process (GO:0055114);; Molecular Function: fatty-acyl-CoA reductase (alcohol-forming) activity (GO:0080019);;	--	[I]	Lipid transport and metabolism	Male sterility protein;; Male sterility protein;; NAD dependent epimerase/dehydratase family	Fatty acyl-CoA reductase 2 OS=Arabidopsis thaliana GN=FAR2 PE=2 SV=2	Putative uncharacterized protein Sb01g046030 OS=Sorghum bicolor GN=Sb01g046030 PE=4 SV=1	hypothetical protein SORBIDRAFT_01g046030 [Sorghum bicolor]
Sspon.001A0004230	0.1734	0.567027	0.643095	0.211495	0.000392287	0.285738	5.18069e-06	0.195274	0.0652842	--	--	Molecular Function: ubiquitin-protein transferase activity (GO:0004842);; Biological Process: protein ubiquitination (GO:0016567);; Cellular Component: Cul3-RING ubiquitin ligase complex (GO:0031463);;	--	[R]	General function prediction only	--	F-box/kelch-repeat protein At1g55270 OS=Arabidopsis thaliana GN=At1g55270 PE=2 SV=1	Putative uncharacterized protein Sb01g046015 OS=Sorghum bicolor GN=Sb01g046015 PE=4 SV=1	hypothetical protein SORBIDRAFT_01g046015 [Sorghum bicolor]
Sspon.001A0004240	0.050189	0	0.138854	0	0	0.04687	0	0	0	[T]	Signal transduction mechanisms	Molecular Function: phosphoprotein phosphatase activity (GO:0004721);; Biological Process: protein dephosphorylation (GO:0006470);;	K04382|2.34832e-142|zma:100191189|(RefSeq) uncharacterized protein LOC100191189; K04382 serine/threonine-protein phosphatase 2A catalytic subunit [EC:3.1.3.16]	[T]	Signal transduction mechanisms	Calcineurin-like phosphoesterase	Serine/threonine-protein phosphatase PP2A-4 catalytic subunit OS=Oryza sativa subsp. japonica GN=PP2A4 PE=2 SV=2	Serine/threonine-protein phosphatase OS=Zea mays GN=pco105718 PE=2 SV=1	uncharacterized protein LOC100191189 [Zea mays]
Sspon.001A0004241	0	0	0	0	0	0	0	0	0	[Q]	Secondary metabolites biosynthesis, transport and catabolism	Cellular Component: plastid (GO:0009536);; Biological Process: suberin biosynthetic process (GO:0010345);; Biological Process: long-chain fatty-acyl-CoA metabolic process (GO:0035336);; Biological Process: oxidation-reduction process (GO:0055114);; Molecular Function: fatty-acyl-CoA reductase (alcohol-forming) activity (GO:0080019);;	--	[I]	Lipid transport and metabolism	Male sterility protein;; Male sterility protein;; NAD dependent epimerase/dehydratase family	Fatty acyl-CoA reductase 2 OS=Arabidopsis thaliana GN=FAR2 PE=2 SV=2	Putative uncharacterized protein Sb01g046030 OS=Sorghum bicolor GN=Sb01g046030 PE=4 SV=1	hypothetical protein SORBIDRAFT_01g046030 [Sorghum bicolor]
Sspon.001A0004250	0	0	0	0	0	0	0	0	0	--	--	Cellular Component: integral component of membrane (GO:0016021);;	--	[G]	Carbohydrate transport and metabolism	--	Major facilitator superfamily domain-containing protein 12 OS=Homo sapiens GN=MFSD12 PE=1 SV=2	Uncharacterized protein OS=Oryza glumipatula PE=4 SV=1	hypothetical protein SORBIDRAFT_01g046010 [Sorghum bicolor]
Sspon.001A0004260	0	0	0	0	0	0	0	0	0	--	--	Cellular Component: cell wall (GO:0005618);; Cellular Component: cytoplasmic vesicle (GO:0016023);; Molecular Function: pectinesterase activity (GO:0030599);; Biological Process: cell wall modification (GO:0042545);; Molecular Function: aspartyl esterase activity (GO:0045330);; Biological Process: pectin catabolic process (GO:0045490);;	--	--	--	Late embryogenesis abundant protein	--	Putative uncharacterized protein Sb01g046000 OS=Sorghum bicolor GN=Sb01g046000 PE=4 SV=1	hypothetical protein SORBI_001G492000 [Sorghum bicolor]
Sspon.001A0004270	0.417937	0.530502	0.744655	0.747316	0.421142	2.27245	1.92992	1.44957	2.14055	--	--	Biological Process: response to absence of light (GO:0009646);;	--	--	--	Protein of unknown function (DUF3110)	--	Putative uncharacterized protein Sb01g045990 OS=Sorghum bicolor GN=Sb01g045990 PE=4 SV=1	hypothetical protein SORBIDRAFT_01g045990 [Sorghum bicolor]
Sspon.001A0004271	0.150775	0	0	0	0	0	0.176529	0	0	--	--	Cellular Component: plastid (GO:0009536);;	--	--	--	Protein of unknown function (DUF1997)	--	Putative uncharacterized protein Sb01g045980 OS=Sorghum bicolor GN=Sb01g045980 PE=4 SV=1	hypothetical protein SORBIDRAFT_01g045980 [Sorghum bicolor]
Sspon.001A0004280	0.212555	0.1866	0.354767	0.377849	0.352388	0.415487	0.321472	0.441157	0.448918	--	--	--	--	[R]	General function prediction only	PPR repeat family;; PPR repeat;; PPR repeat;; Pentatricopeptide repeat domain;; Pentacotripeptide-repeat region of PROPR	Pentatricopeptide repeat-containing protein At5g15280 OS=Arabidopsis thaliana GN=At5g15280 PE=2 SV=1	Uncharacterized protein OS=Setaria italica GN=Si040248m.g PE=4 SV=1	hypothetical protein SORBI_001G491700 [Sorghum bicolor]
Sspon.001A0004281	0.098589	0.194903	0.0808627	0.0183967	0.165435	0.0234521	0.125915	0.0311974	0.121799	--	--	Biological Process: sulfate assimilation (GO:0000103);; Biological Process: protein folding (GO:0006457);; Biological Process: glycerol ether metabolic process (GO:0006662);; Cellular Component: chloroplast (GO:0009507);; Molecular Function: protein disulfide oxidoreductase activity (GO:0015035);; Molecular Function: oxidoreductase activity, acting on a sulfur group of donors, disulfide as accept…	--	[O]	Posttranslational modification, protein turnover, chaperones	Thioredoxin	Thioredoxin-like 1-1, chloroplastic OS=Arabidopsis thaliana GN=At1g08570 PE=2 SV=1	Putative uncharacterized protein Sb01g045972 (Fragment) OS=Sorghum bicolor GN=Sb01g045972 PE=4 SV=1	hypothetical protein SORBIDRAFT_01g045972, partial [Sorghum bicolor]
Sspon.001A0004290	0	0	0	0	0.0120102	0	0	0.024339	0	[Q]	Secondary metabolites biosynthesis, transport and catabolism	Molecular Function: iron ion binding (GO:0005506);; Cellular Component: integral component of membrane (GO:0016021);; Cellular Component: cytoplasmic vesicle (GO:0016023);; Molecular Function: alkane 1-monooxygenase activity (GO:0018685);; Molecular Function: heme binding (GO:0020037);; Biological Process: electron transport chain (GO:0022900);; Biological Process: sporopollenin biosynthetic proc…	--	[QI]	--	Cytochrome P450;; SET domain	Cytochrome P450 704B1 OS=Arabidopsis thaliana GN=CYP704B1 PE=1 SV=1	Uncharacterized protein OS=Leersia perrieri PE=4 SV=1	hypothetical protein SORBIDRAFT_01g045960 [Sorghum bicolor]
Sspon.001A0004300	0.48791	0.776319	0.509384	0.465648	0.424918	0.855597	0.347893	0.310073	0.267335	[V]	Defense mechanisms	Molecular Function: ATP binding (GO:0005524);; Molecular Function: electron transfer activity (GO:0009055);; Molecular Function: protein disulfide oxidoreductase activity (GO:0015035);; Molecular Function: ATPase-coupled transmembrane transporter activity (GO:0042626);; Cellular Component: ATP-binding cassette (ABC) transporter complex (GO:0043190);; Biological Process: cell redox homeostasis (GO…	--	[Q]	Secondary metabolites biosynthesis, transport and catabolism	ABC transporter;; ABC transporter transmembrane region;; 50S ribosome-binding GTPase	ABC transporter C family member 3 OS=Arabidopsis thaliana GN=ABCC3 PE=1 SV=1	Putative uncharacterized protein Sb01g045940 OS=Sorghum bicolor GN=Sb01g045940 PE=4 SV=1	hypothetical protein SORBI_001G491200 [Sorghum bicolor]
Sspon.001A0004301	0.355063	0.639497	0.272669	0.47188	0.190411	0.176459	0.188016	0.175185	0.210237	[M]	Cell wall/membrane/envelope biogenesis	Cellular Component: Golgi apparatus (GO:0005794);; Cellular Component: integral component of membrane (GO:0016021);; Molecular Function: transferase activity (GO:0016740);;	--	--	--	Glycosyltransferase like family 2;; Glycosyl transferase family group 2;; Glycosyl transferase family 2	Probable mannan synthase 4 OS=Oryza sativa subsp. japonica GN=CSLA4 PE=2 SV=1	Putative uncharacterized protein Sb01g045850 OS=Sorghum bicolor GN=Sb01g045850 PE=4 SV=1	hypothetical protein SORBIDRAFT_01g045850 [Sorghum bicolor]
Sspon.001A0004310	0	0	0	0.0264973	0	0	0	0	0	--	--	Molecular Function: DNA binding (GO:0003677);; Biological Process: regulation of transcription, DNA-templated (GO:0006355);;	--	--	--	Dof domain, zinc finger	Cyclic dof factor 2 OS=Arabidopsis thaliana GN=CDF2 PE=1 SV=2	Dof-type zinc finger protein OS=Sorghum bicolor GN=Sb01g045840 PE=4 SV=1	hypothetical protein SORBIDRAFT_01g045840 [Sorghum bicolor]
Sspon.001A0004311	41.7425	41.7724	29.0816	23.7091	29.033	18.247	26.4662	16.221	18.638	--	--	Molecular Function: nucleic acid binding (GO:0003676);; Molecular Function: endonuclease activity (GO:0004519);; Cellular Component: nucleus (GO:0005634);; Biological Process: nucleic acid phosphodiester bond hydrolysis (GO:0090305);;	--	--	--	HNH endonuclease	--	Putative uncharacterized protein Sb01g045830 OS=Sorghum bicolor GN=Sb01g045830 PE=4 SV=1	hypothetical protein SORBIDRAFT_01g045830 [Sorghum bicolor]
Sspon.001A0004320	0.0202262	0	0	0	0.120381	0	0.0303511	0	0.0821395	--	--	Molecular Function: prenyltransferase activity (GO:0004659);; Cellular Component: mitochondrion (GO:0005739);; Biological Process: heme biosynthetic process (GO:0006783);; Cellular Component: membrane (GO:0016020);;	K02257|5.54022e-127|zma:100193223|(RefSeq) uncharacterized LOC100193223 precursor; K02257 heme o synthase [EC:2.5.1.141]	[H]	Coenzyme transport and metabolism	--	Protoheme IX farnesyltransferase, mitochondrial OS=Arabidopsis thaliana GN=COX10 PE=2 SV=4	Protoheme IX farnesyltransferase OS=Zea mays PE=2 SV=1	hypothetical protein SORBI_001G489700 [Sorghum bicolor]
Sspon.001A0004330	0.0230625	0.0611788	0	0.0792737	0.0570385	0.174876	0.146013	0	0.166422	[V]	Defense mechanisms	Molecular Function: ATP binding (GO:0005524);; Molecular Function: electron transfer activity (GO:0009055);; Molecular Function: protein disulfide oxidoreductase activity (GO:0015035);; Molecular Function: ATPase-coupled transmembrane transporter activity (GO:0042626);; Cellular Component: ATP-binding cassette (ABC) transporter complex (GO:0043190);; Biological Process: cell redox homeostasis (GO…	--	[Q]	Secondary metabolites biosynthesis, transport and catabolism	ABC transporter transmembrane region;; ABC transporter;; ABC transporter	ABC transporter C family member 3 OS=Arabidopsis thaliana GN=ABCC3 PE=1 SV=1	Putative uncharacterized protein Sb01g045940 OS=Sorghum bicolor GN=Sb01g045940 PE=4 SV=1	hypothetical protein SORBIDRAFT_01g045940 [Sorghum bicolor]
Sspon.001A0004340	0.524016	0	1.3417	0	0	0	0	1.64956	1.5743	--	--	Cellular Component: cell wall (GO:0005618);; Cellular Component: mitochondrion (GO:0005739);; Molecular Function: pectinesterase activity (GO:0030599);; Biological Process: cell wall modification (GO:0042545);; Molecular Function: aspartyl esterase activity (GO:0045330);; Biological Process: pectin catabolic process (GO:0045490);;	K01051|4.4071e-20|osa:4348589|(RefSeq) pectinesterase 31; K01051 pectinesterase [EC:3.1.1.11]	--	--	Pectinesterase	Pectinesterase 31 OS=Arabidopsis thaliana GN=PME31 PE=1 SV=1	Pectinesterase OS=Setaria italica GN=Si039580m.g PE=3 SV=1	hypothetical protein SORBI_001G490800, partial [Sorghum bicolor]
Sspon.001A0004360	6.95725	7.19192	6.60013	6.16879	3.32487	3.38122	0	0	3.76624	[J]	Translation, ribosomal structure and biogenesis	Molecular Function: structural constituent of ribosome (GO:0003735);; Cellular Component: ribosome (GO:0005840);; Biological Process: translation (GO:0006412);; Molecular Function: 5S rRNA binding (GO:0008097);; Cellular Component: plastid (GO:0009536);;	--	[O]	Posttranslational modification, protein turnover, chaperones	Ribosomal L18 of archaea, bacteria, mitoch. and chloroplast	50S ribosomal protein L18, chloroplastic OS=Oryza sativa subsp. japonica GN=RPL18 PE=2 SV=1	Uncharacterized protein OS=Zea mays GN=Zm.86298 PE=4 SV=1	PREDICTED: 50S ribosomal protein L18, cyanelle-like [Zea mays]
Sspon.001A0004361	0.180304	0.260221	0.251718	0.544078	0.351274	0.729698	0.0276256	0.505114	0.401811	--	--	Biological Process: retrograde transport, vesicle recycling within Golgi (GO:0000301);; Cellular Component: cell wall (GO:0005618);; Cellular Component: cytosol (GO:0005829);; Biological Process: retrograde vesicle-mediated transport, Golgi to endoplasmic reticulum (GO:0006890);; Biological Process: Golgi organization (GO:0007030);; Biological Process: metabolic process (GO:0008152);; Cellular Co…	--	[U]	Intracellular trafficking, secretion, and vesicular transport	COG4 transport protein	Conserved oligomeric Golgi complex subunit 4 OS=Arabidopsis thaliana GN=COG4 PE=2 SV=1	Putative uncharacterized protein Sb01g045870 OS=Sorghum bicolor GN=Sb01g045870 PE=4 SV=1	hypothetical protein SORBIDRAFT_01g045870 [Sorghum bicolor]
Sspon.001A0004370	15.9908	19.4524	11.9357	3.59644	11.6425	8.03191	7.99445	9.327	10.1673	--	--	Biological Process: pentose-phosphate shunt (GO:0006098);; Cellular Component: chloroplast thylakoid membrane (GO:0009535);; Biological Process: photosystem II assembly (GO:0010207);; Cellular Component: integral component of membrane (GO:0016021);; Biological Process: isopentenyl diphosphate biosynthetic process, methylerythritol 4-phosphate pathway (GO:0019288);;	--	--	--	Bacterial PH domain	--	Putative uncharacterized protein Sb01g045750 OS=Sorghum bicolor GN=Sb01g045750 PE=4 SV=1	hypothetical protein SORBIDRAFT_01g045750 [Sorghum bicolor]
Sspon.001A0004380	0	0	0	0	0	0	0	0	0	--	--	Molecular Function: DNA-binding transcription factor activity (GO:0003700);; Cellular Component: nucleus (GO:0005634);; Biological Process: regulation of transcription, DNA-templated (GO:0006355);; Molecular Function: sequence-specific DNA binding (GO:0043565);;	--	[K]	Transcription	Homeobox domain;; Homeobox associated leucine zipper	Homeobox-leucine zipper protein HOX21 OS=Oryza sativa subsp. indica GN=HOX21 PE=2 SV=2	Uncharacterized protein OS=Oryza sativa subsp. japonica GN=OsJ_09581 PE=4 SV=1	hypothetical protein OsJ_09581 [Oryza sativa Japonica Group]
Sspon.001A0004390	0	0	0	0	0	0	0	0	0
Sspon.001A0004391	0	0	0	0	0	0	0	0	0	--	--	Biological Process: regulation of transcription, DNA-templated (GO:0006355);; Biological Process: regulation of growth (GO:0040008);; Molecular Function: protein dimerization activity (GO:0046983);;	--	--	--	Helix-loop-helix DNA-binding domain	Transcription factor ILI6 OS=Oryza sativa subsp. japonica GN=ILI6 PE=1 SV=1	Putative uncharacterized protein Sb01g045710 OS=Sorghum bicolor GN=Sb01g045710 PE=4 SV=1	hypothetical protein SORBIDRAFT_01g045710 [Sorghum bicolor]
Sspon.001A0004400	44.7005	80.4619	13.0252	36.826	11.8972	4.76431	36.4497	7.5246	14.2642
Sspon.001A0004420	0	0	0	0	0	0	0	0	0	--	--	--	--	[S]	Function unknown	Mo25-like;; Mo25-like	Putative MO25-like protein At5g47540 OS=Arabidopsis thaliana GN=At5g47540 PE=2 SV=1	Putative uncharacterized protein Sb01g045650 OS=Sorghum bicolor GN=Sb01g045650 PE=4 SV=1	hypothetical protein SORBI_K042500 [Sorghum bicolor]
Sspon.001A0004430	0	11.108	0	0	0	3.98639	30.6073	15.8956	0	--	--	--	--	--	--	--	--	Uncharacterized protein OS=Setaria italica GN=Si038280m.g PE=4 SV=1	PREDICTED: uncharacterized protein LOC101762981 [Setaria italica]
Sspon.001A0004431	0.00707577	0.00618555	0.0348265	0.116054	0.120784	0.118886	0.0514204	0.0439991	0.0545113	--	--	Biological Process: RNA splicing, via endonucleolytic cleavage and ligation (GO:0000394);; Cellular Component: nuclear pore (GO:0005643);; Biological Process: mRNA export from nucleus (GO:0006406);; Biological Process: protein import into nucleus (GO:0006606);; Biological Process: methionine biosynthetic process (GO:0009086);; Biological Process: response to auxin (GO:0009733);; Biological Proces…	--	[YU]	--	Nuclear protein 96;; Nucleoporin autopeptidase	Nuclear pore complex protein NUP96 OS=Arabidopsis thaliana GN=NUP96 PE=1 SV=1	Putative uncharacterized protein Sb01g045670 OS=Sorghum bicolor GN=Sb01g045670 PE=4 SV=1	hypothetical protein SORBIDRAFT_01g045670 [Sorghum bicolor]
Sspon.001A0004450	0	0	0	0	0	0	0	0	0
Sspon.001A0004460	0	0	0	0	0	0	0	0	0
Sspon.001A0004470	0	0	0	0	0	0	0	0	0
Sspon.001A0004480	4.87343	4.81038	5.05129	4.04156	3.56619	3.0981	3.48112	4.2025	3.96583	[E]	Amino acid transport and metabolism	Cellular Component: mitochondrion (GO:0005739);; Cellular Component: vacuolar membrane (GO:0005774);; Molecular Function: zinc ion binding (GO:0008270);; Molecular Function: alanine-glyoxylate transaminase activity (GO:0008453);; Biological Process: arginine catabolic process to glutamate (GO:0019544);; Molecular Function: pyridoxal phosphate binding (GO:0030170);; Molecular Function: identical p…	--	[E]	Amino acid transport and metabolism	Aminotransferase class-III	Alanine--glyoxylate aminotransferase 2 homolog 1, mitochondrial OS=Arabidopsis thaliana GN=AGT2 PE=2 SV=1	Uncharacterized protein OS=Setaria italica GN=Si035263m.g PE=3 SV=1	hypothetical protein SORBI_001G488200 [Sorghum bicolor]
Sspon.001A0004490	0	0	0	0	0	0	0	0	0	--	--	--	--	--	--	--	--	--	hypothetical protein SORBI_001G488300 [Sorghum bicolor]
Sspon.001A0004500	1.69185	2.47195	1.75499	0	0.619449	0	0.411827	0.417247	0	--	--	Molecular Function: DNA binding (GO:0003677);; Molecular Function: protein dimerization activity (GO:0046983);;	--	--	--	Helix-loop-helix DNA-binding domain	Transcription factor ILI3 OS=Oryza sativa subsp. japonica GN=ILI3 PE=3 SV=1	Putative uncharacterized protein Sb01g045690 OS=Sorghum bicolor GN=Sb01g045690 PE=4 SV=1	DNA binding protein [Zea mays]
Sspon.001A0004510	0	0	0	0	0	0	0	0	0	--	--	Molecular Function: cysteine-type endopeptidase inhibitor activity (GO:0004869);; Biological Process: negative regulation of endopeptidase activity (GO:0010951);; Cellular Component: cytoplasmic vesicle (GO:0016023);;	--	--	--	Aspartic acid proteinase inhibitor	Cysteine proteinase inhibitor 5 OS=Arabidopsis thaliana GN=CYS5 PE=2 SV=2	Cysteine proteinase inhibitor OS=Sorghum bicolor GN=Sb01g045630 PE=3 SV=1	hypothetical protein SORBIDRAFT_01g045630 [Sorghum bicolor]
Sspon.001A0004520	0	0	0	0	0	0	0	0	0	--	--	Molecular Function: cysteine-type endopeptidase inhibitor activity (GO:0004869);; Biological Process: negative regulation of endopeptidase activity (GO:0010951);; Cellular Component: cytoplasmic vesicle (GO:0016023);;	--	--	--	Aspartic acid proteinase inhibitor	Cysteine proteinase inhibitor 5 OS=Arabidopsis thaliana GN=CYS5 PE=2 SV=2	Cysteine proteinase inhibitor OS=Zea mays GN=ZEAMMB73_741220 PE=3 SV=1	PREDICTED: vegetative cell wall protein gp1-like [Zea mays]
Sspon.001A0004530	0	0	0	0	0	0	0	0	0	[RTKL]	--	Molecular Function: protein serine/threonine kinase activity (GO:0004674);; Molecular Function: ATP binding (GO:0005524);; Biological Process: protein phosphorylation (GO:0006468);; Cellular Component: integral component of membrane (GO:0016021);; Cellular Component: cytoplasmic vesicle (GO:0016023);;	--	--	--	Protein kinase domain;; Protein tyrosine kinase	G-type lectin S-receptor-like serine/threonine-protein kinase At1g34300 OS=Arabidopsis thaliana GN=At1g34300 PE=2 SV=1	Putative uncharacterized protein Sb01g045620 OS=Sorghum bicolor GN=Sb01g045620 PE=3 SV=1	hypothetical protein SORBIDRAFT_01g045620 [Sorghum bicolor]
Sspon.001A0004540	0	0	0	0	0	0	0	0	0	--	--	Molecular Function: cysteine-type endopeptidase inhibitor activity (GO:0004869);; Biological Process: negative regulation of endopeptidase activity (GO:0010951);; Cellular Component: cytoplasmic vesicle (GO:0016023);;	--	--	--	Aspartic acid proteinase inhibitor	--	Putative uncharacterized protein Sb01g045600 OS=Sorghum bicolor GN=Sb01g045600 PE=4 SV=1	hypothetical protein SORBIDRAFT_01g045600 [Sorghum bicolor]
Sspon.001A0004550	0	0	0	0	0	0	0	0	0	--	--	Molecular Function: cysteine-type endopeptidase inhibitor activity (GO:0004869);; Biological Process: negative regulation of endopeptidase activity (GO:0010951);; Cellular Component: cytoplasmic vesicle (GO:0016023);;	--	--	--	Aspartic acid proteinase inhibitor	--	Cysteine proteinase inhibitor OS=Zea mays PE=3 SV=1	TPA: hypothetical protein ZEAMMB73_263916 [Zea mays]
Sspon.001A0004551	1.37084	0.817079	0.913132	2.15005	1.72052	1.9209	1.866	3.5292	2.3001	[F]	Nucleotide transport and metabolism	Molecular Function: adenylosuccinate synthase activity (GO:0004019);; Molecular Function: glutathione transferase activity (GO:0004364);; Molecular Function: GTP binding (GO:0005525);; Biological Process: glutathione metabolic process (GO:0006749);; Cellular Component: chloroplast (GO:0009507);; Cellular Component: integral component of membrane (GO:0016021);; Biological Process: 'de novo' AMP bi…	--	[F]	Nucleotide transport and metabolism	Adenylosuccinate synthetase	Adenylosuccinate synthetase 1, chloroplastic OS=Sorghum bicolor GN=PURA1 PE=3 SV=1	Adenylosuccinate synthetase OS=Setaria italica GN=Si035380m.g PE=3 SV=1	hypothetical protein SORBI_001G486700 [Sorghum bicolor]
Sspon.001A0004570	0.380207	0.0664469	0.144715	0.177362	0.237184	0.315149	0.0604099	0.217389	0.302517	[L]	Replication, recombination and repair	Molecular Function: DNA clamp loader activity (GO:0003689);; Molecular Function: DNA-directed DNA polymerase activity (GO:0003887);; Molecular Function: ATP binding (GO:0005524);; Biological Process: DNA-dependent DNA replication (GO:0006261);; Biological Process: DNA biosynthetic process (GO:0071897);;	--	[L]	Replication, recombination and repair	Replication factor C C-terminal domain;; DNA polymerase III, delta subunit;; ATPase family associated with various cellular activities (AAA)	Replication factor C subunit 2 OS=Oryza sativa subsp. japonica GN=RFC2 PE=2 SV=1	Putative uncharacterized protein Sb01g045530 OS=Sorghum bicolor GN=Sb01g045530 PE=4 SV=1	hypothetical protein SORBIDRAFT_01g045530 [Sorghum bicolor]
Sspon.001A0004571	0	0	0	0.228253	0	0	0	0	0	[J]	Translation, ribosomal structure and biogenesis	Biological Process: tRNA wobble position uridine thiolation (GO:0002143);; Cellular Component: mitochondrion (GO:0005739);; Molecular Function: methyltransferase activity (GO:0008168);; Molecular Function: sulfurtransferase activity (GO:0016783);; Biological Process: methylation (GO:0032259);;	--	[J]	Translation, ribosomal structure and biogenesis	tRNA methyl transferase;; Asparagine synthase	tRNA-specific 2-thiouridylase MnmA OS=Borrelia turicatae (strain 91E135) GN=mnmA PE=3 SV=1	Putative uncharacterized protein Sb01g045520 OS=Sorghum bicolor GN=Sb01g045520 PE=3 SV=1	hypothetical protein SORBI_001G486500 [Sorghum bicolor]
Sspon.001A0004572	0.400879	1.33248	0.417218	0.496052	0.322509	1.57722	0.101976	0.106949	0.168195	--	--	Biological Process: tRNA wobble position uridine thiolation (GO:0002143);; Cellular Component: mitochondrion (GO:0005739);; Molecular Function: methyltransferase activity (GO:0008168);; Molecular Function: sulfurtransferase activity (GO:0016783);; Biological Process: methylation (GO:0032259);;	--	[J]	Translation, ribosomal structure and biogenesis	tRNA methyl transferase	--	Putative uncharacterized protein Sb01g045520 OS=Sorghum bicolor GN=Sb01g045520 PE=3 SV=1	hypothetical protein SORBIDRAFT_01g045520 [Sorghum bicolor]
Sspon.001A0004580	0.448566	0.0657856	0.494731	0.0232623	0.199342	0.179053	0.060476	0.208233	0.296507	--	--	Molecular Function: transporter activity (GO:0005215);; Cellular Component: intracellular (GO:0005622);; Biological Process: transport (GO:0006810);; Cellular Component: integral component of membrane (GO:0016021);;	--	[I]	Lipid transport and metabolism	--	Phosphatidylinositol/phosphatidylcholine transfer protein SFH13 OS=Arabidopsis thaliana GN=SFH13 PE=2 SV=1	Putative uncharacterized protein Sb01g045510 OS=Sorghum bicolor GN=Sb01g045510 PE=4 SV=1	hypothetical protein SORBI_001G486300 [Sorghum bicolor]
Sspon.001A0004590	0.893028	0.768206	0.949446	1.46433	0.813089	1.41766	1.08148	1.12452	1.16648	--	--	Molecular Function: DNA binding (GO:0003677);; Molecular Function: DNA-binding transcription factor activity (GO:0003700);; Biological Process: regulation of transcription, DNA-templated (GO:0006355);; Molecular Function: N-acetyltransferase activity (GO:0008080);; Cellular Component: CCAAT-binding factor complex (GO:0016602);;	--	[K]	Transcription	CCAAT-binding transcription factor (CBF-B/NF-YA) subunit B	Nuclear transcription factor Y subunit A-6 OS=Arabidopsis thaliana GN=NFYA6 PE=2 SV=1	Putative uncharacterized protein Sb01g045500 OS=Sorghum bicolor GN=Sb01g045500 PE=4 SV=1	hypothetical protein SORBIDRAFT_01g045500 [Sorghum bicolor]
Sspon.001A0004600	16.3806	12.08	11.2548	15.5691	15.6093	16.1682	7.77028	6.57121	9.19359	--	--	Molecular Function: structural constituent of ribosome (GO:0003735);; Biological Process: translation (GO:0006412);; Cellular Component: integral component of membrane (GO:0016021);; Biological Process: transmembrane transport (GO:0055085);;	--	[C]	Energy production and conversion	Mitochondrial carrier protein	Solute carrier family 25 member 44 OS=Mus musculus GN=Slc25a44 PE=1 SV=1	Uncharacterized protein OS=Zea mays GN=LOC100384216 PE=3 SV=1	TPA: hypothetical protein ZEAMMB73_958482 [Zea mays]
Sspon.001A0004610	0	691.614	0	529.516	0	0	0	0	0	--	--	Cellular Component: cytosol (GO:0005829);; Biological Process: nitrogen compound metabolic process (GO:0006807);; Molecular Function: zinc ion binding (GO:0008270);; Cellular Component: chloroplast stroma (GO:0009570);; Molecular Function: hydrolase activity, acting on carbon-nitrogen (but not peptide) bonds (GO:0016810);;	K13566|3.03078e-11|zma:100280276|(RefSeq) Omega-amidase chloroplastic; K13566 omega-amidase [EC:3.5.1.3]	--	--	--	--	Uncharacterized protein OS=Zea mays PE=2 SV=1	unknown [Zea mays]
Sspon.001A0004620	5.25524	6.316	3.55656	3.80005	2.29336	5.45309	3.84579	2.85606	2.33869	--	--	--	--	--	--	--	--	Uncharacterized protein OS=Arundo donax PE=4 SV=1	--
Sspon.001A0004630	3.11972	4.61256	4.45623	1.85081	3.46758	1.79172	2.23133	3.185	2.54739	--	--	Cellular Component: mitochondrion (GO:0005739);; Cellular Component: plasma membrane (GO:0005886);; Biological Process: gravitropism (GO:0009630);; Biological Process: positive regulation of auxin mediated signaling pathway (GO:0010929);; Biological Process: auxin transport (GO:0060918);; Biological Process: regulation of seed growth (GO:0080113);;	--	--	--	--	Protein BIG GRAIN 1 OS=Oryza sativa subsp. indica GN=BG1 PE=3 SV=1	Putative uncharacterized protein OS=Zea mays PE=2 SV=1	hypothetical protein SORBI_001G485400 [Sorghum bicolor]
Sspon.001A0004640	0	0	0	0	0	0	0	0	0	--	--	Molecular Function: DNA binding (GO:0003677);; Molecular Function: DNA-binding transcription factor activity (GO:0003700);; Cellular Component: nucleus (GO:0005634);; Biological Process: regulation of transcription, DNA-templated (GO:0006355);; Biological Process: multicellular organism development (GO:0007275);; Biological Process: gibberellin biosynthetic process (GO:0009686);;	--	--	--	AP2 domain	AP2-like ethylene-responsive transcription factor AIL1 OS=Arabidopsis thaliana GN=AIL1 PE=2 SV=1	Putative uncharacterized protein Sb01g045420 OS=Sorghum bicolor GN=Sb01g045420 PE=4 SV=1	PREDICTED: AP2-like ethylene-responsive transcription factor BBM1 isoform X1 [Zea mays]
Sspon.001A0004650	4.48038	4.87849	5.25222	5.31297	5.24578	4.56525	7.4922	5.97256	6.02016	--	--	Cellular Component: plastid (GO:0009536);;	--	--	--	--	--	Putative uncharacterized protein Sb01g045410 OS=Sorghum bicolor GN=Sb01g045410 PE=4 SV=1	hypothetical protein SORBIDRAFT_01g045410 [Sorghum bicolor]
Sspon.001A0004660	0	1.02905e-06	5.25908e-07	1.21832	0.990648	0.838593	2.91862	1.71297	0.706553
Sspon.001A0004661	0.268526	0.27084	0.422745	0.186337	0.17945	0.183968	0.0151413	0.0163736	0.126547	--	--	Molecular Function: N-acetyltransferase activity (GO:0008080);; Biological Process: metabolic process (GO:0008152);;	--	--	--	TPL-binding domain in jasmonate signalling	--	Uncharacterized protein OS=Zea mays GN=LOC100193685 PE=2 SV=1	hypothetical protein SORBI_001G485000 [Sorghum bicolor]
Sspon.001A0004662	0	0	0.0792828	0	0	0	0	0	0.151838	--	--	Molecular Function: peptide alpha-N-acetyltransferase activity (GO:0004596);; Biological Process: N-terminal protein amino acid acetylation (GO:0006474);; Cellular Component: protein acetyltransferase complex (GO:0031248);;	--	--	--	Acetyltransferase (GNAT) family;; Acetyltransferase (GNAT) domain;; FR47-like protein	--	Uncharacterized protein OS=Setaria italica GN=Si036773m.g PE=4 SV=1	hypothetical protein SORBI_001G484800 [Sorghum bicolor]
Sspon.001A0004663	1.05976	0.873878	1.06589	1.0603	1.16044	1.01874	0.936822	0.866081	1.32493	--	--	Molecular Function: ubiquitin-protein transferase activity (GO:0004842);; Biological Process: mitochondrion organization (GO:0007005);; Molecular Function: zinc ion binding (GO:0008270);; Cellular Component: chloroplast envelope (GO:0009941);; Cellular Component: integral component of membrane (GO:0016021);; Biological Process: protein ubiquitination (GO:0016567);;	--	[O]	Posttranslational modification, protein turnover, chaperones	E3 Ubiquitin ligase;; Zinc finger, C3HC4 type (RING finger)	--	Putative uncharacterized protein Sb01g045370 OS=Sorghum bicolor GN=Sb01g045370 PE=4 SV=1	hypothetical protein SORBIDRAFT_01g045370 [Sorghum bicolor]
Sspon.001A0004680	0	0	0	0	0	0	0	0	0.351341	--	--	Cellular Component: integral component of membrane (GO:0016021);;	--	--	--	--	--	Putative uncharacterized protein Sb01g045350 OS=Sorghum bicolor GN=Sb01g045350 PE=4 SV=1	hypothetical protein SORBIDRAFT_01g045350 [Sorghum bicolor]
Sspon.001A0004690	10.0347	9.59361	8.732	6.44395	9.30882	8.05777	8.05404	8.86977	10.1003	[P]	Inorganic ion transport and metabolism	Molecular Function: ATP binding (GO:0005524);; Cellular Component: integral component of plasma membrane (GO:0005887);; Biological Process: metabolic process (GO:0008152);; Cellular Component: plastid (GO:0009536);; Biological Process: copper ion transmembrane transport (GO:0035434);; Molecular Function: copper transmembrane transporter activity, phosphorylative mechanism (GO:0043682);; Molecular…	--	[P]	Inorganic ion transport and metabolism	E1-E2 ATPase;; haloacid dehalogenase-like hydrolase;; Heavy-metal-associated domain	Copper-transporting ATPase PAA2, chloroplastic OS=Arabidopsis thaliana GN=PAA2 PE=2 SV=1	Uncharacterized protein OS=Setaria italica GN=Si034145m.g PE=3 SV=1	hypothetical protein SORBI_001G484400 [Sorghum bicolor]
Sspon.001A0004700	5.37936	7.58349	6.04464	2.14976	1.93839	2.49368	1.76642	1.95503	3.53675	[S]	Function unknown	Cellular Component: membrane (GO:0016020);;	--	--	--	YGGT family	YlmG homolog protein 2, chloroplastic OS=Arabidopsis thaliana GN=YLMG2 PE=2 SV=1	Putative uncharacterized protein Sb01g045330 OS=Sorghum bicolor GN=Sb01g045330 PE=4 SV=1	hypothetical protein SORBIDRAFT_01g045330 [Sorghum bicolor]
Sspon.001A0004701	0	0	0	0	0	0	0	0	0	--	--	Biological Process: mitotic cell cycle (GO:0000278);; Biological Process: response to superoxide (GO:0000303);; Biological Process: sphingosine-1-phosphate receptor signaling pathway (GO:0001789);; Molecular Function: GTPase activity (GO:0003924);; Molecular Function: obsolete signal transducer activity (GO:0004871);; Molecular Function: GTPase inhibitor activity (GO:0005095);; Molecular Function…	--	[DT]	--	G-protein alpha subunit;; ADP-ribosylation factor family	Guanine nucleotide-binding protein alpha-1 subunit OS=Oryza sativa subsp. japonica GN=GPA1 PE=1 SV=2	G protein alpha subunit OS=Sorghum bicolor PE=2 SV=1	G protein alpha subunit [Sorghum bicolor]
Sspon.001A0004730	1.49195	0.822085	1.18478	1.87724	1.95295	2.12074	1.59042	1.62782	1.35888	--	--	Biological Process: metabolic process (GO:0008152);; Molecular Function: hydrolase activity (GO:0016787);;	--	[R]	General function prediction only	Alpha/beta hydrolase family;; alpha/beta hydrolase fold;; Alpha/beta hydrolase family;; alpha/beta hydrolase fold;; X-Pro dipeptidyl-peptidase (S15 family)	--	Uncharacterized protein OS=Oryza punctata PE=4 SV=1	hypothetical protein SORBIDRAFT_01g045310 [Sorghum bicolor]
Sspon.001A0004740	0	0	0	0	0	0	0	0	0	--	--	Biological Process: metabolic process (GO:0008152);; Cellular Component: integral component of membrane (GO:0016021);; Molecular Function: hydrolase activity (GO:0016787);;	--	--	--	--	--	Uncharacterized protein OS=Zea mays PE=2 SV=1	unknown [Zea mays]
Sspon.001A0004741	0	0	0	0	0	0	0	0	0	--	--	Biological Process: regulation of transcription, DNA-templated (GO:0006355);; Biological Process: cellular protein modification process (GO:0006464);; Molecular Function: zinc ion binding (GO:0008270);; Cellular Component: chloroplast (GO:0009507);; Molecular Function: ligase activity (GO:0016874);; Biological Process: obsolete transcription factor import into nucleus (GO:0042991);;	K16609|0|zma:100285438|(RefSeq) tubulin--tyrosine ligase-like protein 12; K16609 tubulin--tyrosine ligase-like protein 12	[O]	Posttranslational modification, protein turnover, chaperones	Tubulin-tyrosine ligase family	Tubulin--tyrosine ligase-like protein 12 OS=Mus musculus GN=Ttll12 PE=1 SV=1	Tubulin--tyrosine ligase-like protein 12 OS=Zea mays PE=2 SV=1	hypothetical protein SORBI_001G483800 [Sorghum bicolor]
Sspon.001A0004750	0.236097	0	0.0642353	0.238899	0.0591288	0.20541	0	0.521316	0.261824	[RTKL]	--	Molecular Function: protein kinase activity (GO:0004672);; Cellular Component: plastid (GO:0009536);; Biological Process: phosphorylation (GO:0016310);;	--	[T]	Signal transduction mechanisms	Protein kinase domain;; Protein tyrosine kinase;; Protein kinase domain;; Protein tyrosine kinase	Serine/threonine-protein kinase At5g01020 OS=Arabidopsis thaliana GN=At5g01020 PE=1 SV=1	Uncharacterized protein OS=Setaria italica GN=Si035833m.g PE=4 SV=1	PREDICTED: serine/threonine-protein kinase At5g01020-like [Setaria italica]
Sspon.001A0004751	0	0	0	0	0	0	0	0	0	--	--	Biological Process: defense response (GO:0006952);;	--	--	--	LURP-one-related	Protein LURP-one-related 6 OS=Arabidopsis thaliana GN=At2g05910 PE=2 SV=1	Putative uncharacterized protein Sb01g045250 OS=Sorghum bicolor GN=Sb01g045250 PE=4 SV=1	hypothetical protein SORBI_001G483500 [Sorghum bicolor]
Sspon.001A0004752	0.906644	0.610046	1.41522	2.06214	1.28319	0.439101	1.82748	2.3716	0.784983	--	--	Cellular Component: plastid (GO:0009536);; Molecular Function: linoleate 13S-lipoxygenase activity (GO:0016165);; Biological Process: oxylipin biosynthetic process (GO:0031408);; Molecular Function: metal ion binding (GO:0046872);; Biological Process: oxidation-reduction process (GO:0055114);;	--	--	--	Lipoxygenase;; PLAT/LH2 domain	Probable lipoxygenase 6 OS=Oryza sativa subsp. japonica GN=Os03g0179900 PE=2 SV=2	Lipoxygenase OS=Oryza sativa subsp. japonica GN=OsJ_09649 PE=3 SV=1	hypothetical protein OsJ_09649 [Oryza sativa Japonica Group]
Sspon.001A0004760	1.00846	0.946839	0.838301	0.373125	0.571228	0.374741	0.475019	0.639764	0.262607	--	--	Molecular Function: transcription corepressor activity (GO:0003714);; Cellular Component: nucleus (GO:0005634);; Biological Process: response to wounding (GO:0009611);; Biological Process: regulation of defense response (GO:0031347);; Biological Process: negative regulation of nucleic acid-templated transcription (GO:1903507);; Biological Process: regulation of jasmonic acid mediated signaling pa…	--	--	--	tify domain;; Divergent CCT motif	Protein TIFY 11c OS=Oryza sativa subsp. japonica GN=TIFY11C PE=1 SV=1	Putative uncharacterized protein Sb01g045180 OS=Sorghum bicolor GN=Sb01g045180 PE=4 SV=1	hypothetical protein SORBIDRAFT_01g045180 [Sorghum bicolor]
Sspon.001A0004770	0	0	0	0	0	0	0	0	0	--	--	Molecular Function: transcription corepressor activity (GO:0003714);; Cellular Component: nucleus (GO:0005634);; Biological Process: response to wounding (GO:0009611);; Biological Process: regulation of defense response (GO:0031347);; Biological Process: negative regulation of nucleic acid-templated transcription (GO:1903507);; Biological Process: regulation of jasmonic acid mediated signaling pa…	--	--	--	tify domain;; Divergent CCT motif	Protein TIFY 11a OS=Oryza sativa subsp. japonica GN=TIFY11A PE=1 SV=1	Putative uncharacterized protein Sb01g045190 OS=Sorghum bicolor GN=Sb01g045190 PE=4 SV=1	hypothetical protein SORBIDRAFT_01g045190 [Sorghum bicolor]
Sspon.001A0004780	0	0	0	0	0	0	0	0	0	--	--	Biological Process: nuclear-transcribed mRNA catabolic process (GO:0000956);; Molecular Function: GTP binding (GO:0005525);; Cellular Component: intracellular (GO:0005622);; Biological Process: fatty acid beta-oxidation (GO:0006635);; Biological Process: vernalization response (GO:0010048);; Cellular Component: integral component of membrane (GO:0016021);; Biological Process: protein import into …	--	[R]	General function prediction only	Root hair defective 3 GTP-binding protein (RHD3)	Protein ROOT HAIR DEFECTIVE 3 homolog 2 OS=Oryza sativa subsp. japonica GN=Os11g0582300 PE=2 SV=1	Protein ROOT HAIR DEFECTIVE 3 homolog OS=Zea mays GN=ZEAMMB73_273126 PE=3 SV=1	PREDICTED: protein ROOT HAIR DEFECTIVE 3 homolog 2-like isoform X2 [Zea mays]
Sspon.001A0004790	1.52647	1.07935	1.60482	0.692955	0.567974	0.920099	0.861673	0.962242	0.952656	[M]	Cell wall/membrane/envelope biogenesis	Molecular Function: mannosyltransferase activity (GO:0000030);; Cellular Component: mitochondrion (GO:0005739);; Cellular Component: endoplasmic reticulum (GO:0005783);; Biological Process: protein glycosylation (GO:0006486);; Cellular Component: integral component of membrane (GO:0016021);; Biological Process: sterol biosynthetic process (GO:0016126);; Biological Process: cellulose biosynthetic …	K03842|0|zma:100282626|(RefSeq) beta-1,4-mannosyltransferase; K03842 beta-1,4-mannosyltransferase [EC:2.4.1.142]	[O]	Posttranslational modification, protein turnover, chaperones	Glycosyltransferase Family 4;; Glycosyl transferase 4-like domain;; Glycosyl transferases group 1;; Glycosyl transferases group 1	UDP-glycosyltransferase TURAN OS=Arabidopsis thaliana GN=TUN PE=2 SV=1	Beta-1,4-mannosyltransferase OS=Zea mays GN=LOC100282626 PE=2 SV=1	beta-1,4-mannosyltransferase [Zea mays]
Sspon.001A0004800	0	0	0	0	0	0	0	0	0
Sspon.001A0004810	26.8281	19.1798	21.914	22.1179	21.6177	22.9955	23.1227	22.9717	25.7601	[O]	Posttranslational modification, protein turnover, chaperones	Molecular Function: threonine-type endopeptidase activity (GO:0004298);; Cellular Component: nucleus (GO:0005634);; Cellular Component: cytoplasm (GO:0005737);; Biological Process: ubiquitin-dependent protein catabolic process (GO:0006511);; Cellular Component: proteasome core complex, alpha-subunit complex (GO:0019773);;	--	[O]	Posttranslational modification, protein turnover, chaperones	Proteasome subunit;; Proteasome subunit A N-terminal signature	Proteasome subunit alpha type-6 OS=Oryza sativa subsp. japonica GN=PAA1 PE=2 SV=1	Proteasome subunit alpha type OS=Sorghum bicolor GN=Sb01g045210 PE=3 SV=1	hypothetical protein SORBIDRAFT_01g045210 [Sorghum bicolor]
Sspon.001A0004811	4.09441	4.80467	5.93152	7.4567	5.43024	6.28741	7.03763	8.27075	7.56812	--	--	Cellular Component: plastid (GO:0009536);; Cellular Component: integral component of membrane (GO:0016021);; Cellular Component: cytoplasmic vesicle (GO:0016023);;	--	[L]	Replication, recombination and repair	Ataxin-2 C-terminal region	Polyadenylate-binding protein-interacting protein 7 OS=Arabidopsis thaliana GN=CID7 PE=1 SV=1	Uncharacterized protein OS=Zea mays GN=Zm.95836 PE=2 SV=1	hypothetical protein SORBI_001G483200 [Sorghum bicolor]
Sspon.001A0004840	0	0	0.194455	0	0.876606	0	0	0	0
Sspon.001A0004850	284.276	429.441	255.328	156.681	164.708	107.78	734.061	578.348	490.258	--	--	Molecular Function: transcription corepressor activity (GO:0003714);; Cellular Component: nucleus (GO:0005634);; Biological Process: response to wounding (GO:0009611);; Biological Process: regulation of defense response (GO:0031347);; Biological Process: negative regulation of nucleic acid-templated transcription (GO:1903507);; Biological Process: regulation of jasmonic acid mediated signaling pa…	K13464|8.7326e-75|zma:100283151|(RefSeq) ZIM motif family protein; K13464 jasmonate ZIM domain-containing protein	--	--	tify domain;; Divergent CCT motif	Protein TIFY 11b OS=Oryza sativa subsp. japonica GN=TIFY11B PE=1 SV=1	Uncharacterized protein (Fragment) OS=Zea mays GN=ZIM16 PE=2 SV=1	hypothetical protein SORBI_001G482600 [Sorghum bicolor]
Sspon.001A0004860	0.190988	0.168462	0.239794	0.283547	0.0303724	0.139878	0	0.21296	0.0332667	--	--	--	--	--	--	Plant organelle RNA recognition domain	Protein ROOT PRIMORDIUM DEFECTIVE 1 OS=Arabidopsis thaliana GN=RPD1 PE=1 SV=1	Putative uncharacterized protein Sb01g045160 OS=Sorghum bicolor GN=Sb01g045160 PE=4 SV=1	hypothetical protein SORBIDRAFT_01g045160 [Sorghum bicolor]
Sspon.001A0004870	13.0695	13.1544	11.789	11.7912	11.3608	8.464	11.3275	13.0728	12.7059	--	--	Biological Process: very long-chain fatty acid metabolic process (GO:0000038);; Cellular Component: endoplasmic reticulum (GO:0005783);; Biological Process: fatty acid biosynthetic process (GO:0006633);; Cellular Component: integral component of membrane (GO:0016021);; Molecular Function: transferase activity, transferring acyl groups other than amino-acyl groups (GO:0016747);; Biological Process…	--	--	--	FAE1/Type III polyketide synthase-like protein;; 3-Oxoacyl-[acyl-carrier-protein (ACP)] synthase III C terminal;; Chalcone and stilbene synthases, C-terminal domain;; 3-Oxoacyl-[acyl-carrier-protein (ACP)] synthase III	3-ketoacyl-CoA synthase 10 OS=Arabidopsis thaliana GN=FDH PE=1 SV=2	3-ketoacyl-CoA synthase OS=Sorghum bicolor GN=Sb01g045150 PE=3 SV=1	hypothetical protein SORBIDRAFT_01g045150 [Sorghum bicolor]
Sspon.001A0004880	3.72183e-07	0.069347	1.06828e-05	2.35639e-07	0.000205124	0.106676	2.31381e-07	1.23407e-07	2.92504e-07	--	--	Molecular Function: DNA-binding transcription factor activity (GO:0003700);; Biological Process: regulation of transcription, DNA-templated (GO:0006355);; Molecular Function: zinc ion binding (GO:0008270);; Molecular Function: sequence-specific DNA binding (GO:0043565);;	--	--	--	MULE transposase domain;; FAR1 DNA-binding domain;; SWIM zinc finger	Protein FAR1-RELATED SEQUENCE 5 OS=Arabidopsis thaliana GN=FRS5 PE=2 SV=1	Putative uncharacterized protein Sb01g045140 OS=Sorghum bicolor GN=Sb01g045140 PE=4 SV=1	hypothetical protein SORBI_001G482200 [Sorghum bicolor]
Sspon.001A0004890	0	0	0	0.0134593	0.0128045	0.0447852	0.0622577	0.0263833	0	--	--	--	--	--	--	Plant protein of unknown function (DUF936)	--	Putative uncharacterized protein Sb01g045130 OS=Sorghum bicolor GN=Sb01g045130 PE=4 SV=1	hypothetical protein SORBIDRAFT_01g045130 [Sorghum bicolor]
Sspon.001A0004900	0	0	0	0	0	0	0	0	0	[P]	Inorganic ion transport and metabolism	Molecular Function: N,N-dimethylaniline monooxygenase activity (GO:0004499);; Cellular Component: integral component of membrane (GO:0016021);; Molecular Function: flavin adenine dinucleotide binding (GO:0050660);; Molecular Function: NADP binding (GO:0050661);; Biological Process: oxidation-reduction process (GO:0055114);;	--	[Q]	Secondary metabolites biosynthesis, transport and catabolism	Flavin-binding monooxygenase-like;; Flavin-binding monooxygenase-like;; NAD(P)-binding Rossmann-like domain	Probable flavin-containing monooxygenase 1 OS=Arabidopsis thaliana GN=FMO1 PE=2 SV=1	Putative uncharacterized protein Sb01g045120 OS=Sorghum bicolor GN=Sb01g045120 PE=4 SV=1	hypothetical protein SORBIDRAFT_01g045120 [Sorghum bicolor]
Sspon.001A0004901	1.15065	1.18826	1.3252	2.11668	1.02332	1.70833	1.6259	1.99417	1.85327	--	--	Biological Process: vacuole organization (GO:0007033);; Biological Process: phosphatidylinositol-3-phosphate biosynthetic process (GO:0036092);; Molecular Function: phosphoric ester hydrolase activity (GO:0042578);;	--	[I]	Lipid transport and metabolism	SacI homology domain	Phosphoinositide phosphatase SAC2 OS=Arabidopsis thaliana GN=SAC2 PE=2 SV=1	Putative uncharacterized protein Sb01g045110 OS=Sorghum bicolor GN=Sb01g045110 PE=4 SV=1	hypothetical protein SORBIDRAFT_01g045110 [Sorghum bicolor]
Sspon.001A0004902	0	0	0	0	0	0	0	0.0133535	0	--	--	Biological Process: vacuole organization (GO:0007033);; Biological Process: phosphatidylinositol-3-phosphate biosynthetic process (GO:0036092);; Molecular Function: phosphoric ester hydrolase activity (GO:0042578);;	--	[I]	Lipid transport and metabolism	SacI homology domain	Phosphoinositide phosphatase SAC2 OS=Arabidopsis thaliana GN=SAC2 PE=2 SV=1	Putative uncharacterized protein Sb01g045110 OS=Sorghum bicolor GN=Sb01g045110 PE=4 SV=1	hypothetical protein SORBIDRAFT_01g045110 [Sorghum bicolor]
Sspon.001A0004930	27.7257	32.4818	28.6738	20.0789	24.8191	24.5549	28.6978	22.8483	17.9499	[J]	Translation, ribosomal structure and biogenesis	Biological Process: ribosomal small subunit assembly (GO:0000028);; Biological Process: endonucleolytic cleavage in ITS1 to separate SSU-rRNA from 5.8S rRNA and LSU-rRNA from tricistronic rRNA transcript (SSU-rRNA, 5.8S rRNA, LSU-rRNA) (GO:0000447);; Biological Process: endonucleolytic cleavage to generate mature 3'-end of SSU-rRNA from (SSU-rRNA, 5.8S rRNA, LSU-rRNA) (GO:0000461);; Molecular Fun…	K02998|5.25869e-120|zma:100282918|(RefSeq) 40S ribosomal protein SA; K02998 small subunit ribosomal protein SAe	[J]	Translation, ribosomal structure and biogenesis	Ribosomal protein S2	40S ribosomal protein SA OS=Vitis vinifera GN=GSVIVT00034021001 PE=3 SV=1	40S ribosomal protein SA OS=Zea mays PE=2 SV=1	40S ribosomal protein SA [Zea mays]
Sspon.001A0004931	0	0	0	0	0	0	0	0	0	[V]	Defense mechanisms	Biological Process: drug transmembrane transport (GO:0006855);; Molecular Function: xenobiotic transmembrane transporter activity (GO:0015238);; Molecular Function: antiporter activity (GO:0015297);; Cellular Component: integral component of membrane (GO:0016021);; Cellular Component: cytoplasmic vesicle (GO:0016023);;	--	[R]	General function prediction only	MatE	Protein DETOXIFICATION 12 OS=Arabidopsis thaliana GN=DTX12 PE=2 SV=1	Protein DETOXIFICATION OS=Sorghum bicolor GN=Sb01g045100 PE=3 SV=1	hypothetical protein SORBIDRAFT_01g045100 [Sorghum bicolor]
Sspon.001A0004932	0	0	0	0	0	0	0	0	0	--	--	Biological Process: transcription, DNA-templated (GO:0006351);; Cellular Component: plastid (GO:0009536);;	K09286|9.70712e-17|osa:4331845|(RefSeq) ethylene-responsive transcription factor ERF073; K09286 EREBP-like factor	--	--	--	--	AP2-EREBP transcription factor OS=Zea mays GN=EREB180 PE=2 SV=1	hypothetical protein SORBI_001G481400 [Sorghum bicolor]
Sspon.001A0004933	42.5603	32.7369	16.634	53.3099	30.7649	0	0	15.6125	3.69474	--	--	--	--	--	--	--	--	Uncharacterized protein OS=Zea mays GN=LOC100192457 PE=2 SV=1	hypothetical protein SORBI_001G481400 [Sorghum bicolor]
Sspon.001A0004934	2.54941	3.43968	2.22857	1.39565	1.23661	1.39731	0.519879	0.366138	0.323571	--	--	Biological Process: formation of translation preinitiation complex (GO:0001731);; Molecular Function: translation initiation factor activity (GO:0003743);; Cellular Component: cytosol (GO:0005829);; Cellular Component: eukaryotic translation initiation factor 3 complex (GO:0005852);; Biological Process: rRNA processing (GO:0006364);; Biological Process: regulation of translational initiation (GO:…	--	[S]	Function unknown	CSN8/PSMD8/EIF3K family	Eukaryotic translation initiation factor 3 subunit K OS=Oryza sativa subsp. japonica GN=TIF3K1 PE=2 SV=1	Eukaryotic translation initiation factor 3 subunit K OS=Sorghum bicolor GN=Sb01g045090 PE=3 SV=1	hypothetical protein SORBIDRAFT_01g045090 [Sorghum bicolor]
Sspon.001A0004935	19.8645	7.43461	8.88661	24.4118	29.1009	38.6756	51.4213	45.5472	36.3091	--	--	Biological Process: transcription, DNA-templated (GO:0006351);;	--	--	--	--	--	Putative uncharacterized protein Sb01g045050 OS=Sorghum bicolor GN=Sb01g045050 PE=4 SV=1	hypothetical protein SORBIDRAFT_01g045050 [Sorghum bicolor]
Sspon.001A0004960	1469.68	1527.2	1636.05	1600.03	1422.72	1575.66	1362.2	1242	1214.3	--	--	Molecular Function: DNA binding (GO:0003677);; Molecular Function: DNA-binding transcription factor activity (GO:0003700);; Cellular Component: nucleus (GO:0005634);; Biological Process: regulation of transcription, DNA-templated (GO:0006355);;	--	--	--	AP2 domain	Ethylene-responsive transcription factor RAP2-3 OS=Arabidopsis thaliana GN=RAP2-3 PE=1 SV=2	Putative uncharacterized protein Sb01g045040 OS=Sorghum bicolor GN=Sb01g045040 PE=4 SV=1	hypothetical protein SORBIDRAFT_01g045040 [Sorghum bicolor]
Sspon.001A0004970	0	0	0	0	0.73318	1.03487	0	0	0
Sspon.001A0004980	1.90338e-06	2.2622e-06	2.35589e-06	4.50608e-07	0.746166	7.73274e-07	3.01686e-06	2.77499e-06	1.17812e-06	--	--	--	--	--	--	zinc-finger of the FCS-type, C2-C2	--	Putative uncharacterized protein Sb01g045030 OS=Sorghum bicolor GN=Sb01g045030 PE=4 SV=1	hypothetical protein SORBIDRAFT_01g045030 [Sorghum bicolor]
Sspon.001A0004990	0	0	0	0	0	0	0	0	0	--	--	--	--	--	--	--	--	Putative uncharacterized protein Sb01g045025 OS=Sorghum bicolor GN=Sb01g045025 PE=4 SV=1	hypothetical protein SORBIDRAFT_01g045025 [Sorghum bicolor]
Sspon.001A0005000	0	0	0.476512	0.295802	0.431722	0	0	0.14546	0	--	--	Cellular Component: plastid (GO:0009536);;	--	--	--	--	--	Putative uncharacterized protein Sb01g045025 OS=Sorghum bicolor GN=Sb01g045025 PE=4 SV=1	hypothetical protein SORBIDRAFT_01g045025 [Sorghum bicolor]
Sspon.001A0005010	0	0	0	0	0	0	0	0	0	--	--	--	--	--	--	--	--	Putative uncharacterized protein Sb09g003015 (Fragment) OS=Sorghum bicolor GN=Sb09g003015 PE=4 SV=1	hypothetical protein SORBI_009G035400 [Sorghum bicolor]
Sspon.001A0005020	4.94107	6.66568	5.39413	3.62682	5.16465	2.80104	3.30943	5.10656	4.32339	[RTKL]	--	Molecular Function: protein kinase activity (GO:0004672);; Molecular Function: ATP binding (GO:0005524);; Biological Process: protein phosphorylation (GO:0006468);; Cellular Component: integral component of membrane (GO:0016021);;	--	--	--	Protein tyrosine kinase;; Protein kinase domain;; Leucine rich repeat N-terminal domain	Protein STRUBBELIG-RECEPTOR FAMILY 6 OS=Arabidopsis thaliana GN=SRF6 PE=1 SV=1	Putative uncharacterized protein Sb01g045010 OS=Sorghum bicolor GN=Sb01g045010 PE=4 SV=1	hypothetical protein SORBIDRAFT_01g045010 [Sorghum bicolor]
Sspon.001A0005030	1.2136	1.14316	1.12255	1.35844	1.47954	1.28999	1.95848	1.60379	1.50236	[S]	Function unknown	Molecular Function: oxidoreductase activity (GO:0016491);; Biological Process: cellular metabolic process (GO:0044237);; Biological Process: primary metabolic process (GO:0044238);; Cellular Component: chloroplast part (GO:0044434);; Biological Process: metabolic process (GO:0044710);; Biological Process: organic substance metabolic process (GO:0071704);;	K02293|1.2747e-146|zma:542329|(RefSeq) phytoene dehydrogenase, chloroplastic/chromoplastic; K02293 15-cis-phytoene desaturase [EC:1.3.5.5]	[Q]	Secondary metabolites biosynthesis, transport and catabolism	Flavin containing amine oxidoreductase;; NAD(P)-binding Rossmann-like domain	Phytoene dehydrogenase, chloroplastic/chromoplastic OS=Zea mays GN=PDS1 PE=2 SV=1	Uncharacterized protein OS=Oryza sativa subsp. japonica GN=OsJ_09683 PE=4 SV=1	hypothetical protein OsJ_09683 [Oryza sativa Japonica Group]
Sspon.001A0005031	0.708539	0.394719	0.969542	3.29727	3.43958	4.4155	7.65894	8.83484	6.86164	--	--	--	--	--	--	--	--	Putative uncharacterized protein OS=Zea mays PE=2 SV=1	hypothetical protein SORBI_001G480400 [Sorghum bicolor]
Sspon.001A0005050	0	0	0	0	0	0	0	0	0	--	--	--	--	--	--	F-box domain	--	Putative uncharacterized protein Sb01g044950 OS=Sorghum bicolor GN=Sb01g044950 PE=4 SV=1	hypothetical protein SORBIDRAFT_01g044950 [Sorghum bicolor]
Sspon.001A0005060	0	0	0	0	0	0	0	0	0	--	--	Cellular Component: mitochondrion (GO:0005739);; Cellular Component: vacuolar membrane (GO:0005774);; Cellular Component: chloroplast (GO:0009507);; Cellular Component: integral component of membrane (GO:0016021);; Molecular Function: metal ion binding (GO:0046872);;	--	[S]	Function unknown	Protein of unknown function (DUF1640)	--	Uncharacterized protein OS=Triticum aestivum PE=4 SV=1	PREDICTED: protein FMP32, mitochondrial [Setaria italica]
Sspon.001A0005070	0	0	0	0	0	0	0	0	0	--	--	Biological Process: RNA splicing, via endonucleolytic cleavage and ligation (GO:0000394);; Biological Process: methionine biosynthetic process (GO:0009086);; Biological Process: vernalization response (GO:0010048);; Cellular Component: integral component of membrane (GO:0016021);;	--	[R]	General function prediction only	PPR repeat family;; PPR repeat;; Pentatricopeptide repeat domain;; PPR repeat	Pentatricopeptide repeat-containing protein At3g03580 OS=Arabidopsis thaliana GN=PCMP-H23 PE=2 SV=1	Putative uncharacterized protein Sb01g044940 OS=Sorghum bicolor GN=Sb01g044940 PE=4 SV=1	hypothetical protein SORBI_001G479900 [Sorghum bicolor]
Sspon.001A0005080	0	0	0	0	0	0	0	0	0	--	--	Molecular Function: nucleotide binding (GO:0000166);; Biological Process: metabolic process (GO:0008152);; Molecular Function: oxidoreductase activity, acting on NAD(P)H (GO:0016651);; Molecular Function: anion binding (GO:0043168);; Molecular Function: coenzyme binding (GO:0050662);;	--	[C]	Energy production and conversion	--	NADPH-dependent diflavin oxidoreductase 1 OS=Arabidopsis thaliana GN=ATR3 PE=1 SV=1	NADPH-dependent diflavin oxidoreductase 1 OS=Zea mays GN=LOC100192885 PE=3 SV=1	uncharacterized protein LOC100192885 [Zea mays]
Sspon.001A0005090	0.135953	0.112463	0.155531	0.0859267	0.054427	0.108473	0.21577	0.104629	0.138293	--	--	Biological Process: RNA splicing, via endonucleolytic cleavage and ligation (GO:0000394);; Biological Process: methionine biosynthetic process (GO:0009086);; Biological Process: vernalization response (GO:0010048);; Cellular Component: integral component of membrane (GO:0016021);;	--	[R]	General function prediction only	PPR repeat family;; PPR repeat;; Pentatricopeptide repeat domain;; PPR repeat;; Pentacotripeptide-repeat region of PROPR	Pentatricopeptide repeat-containing protein At3g09040, mitochondrial OS=Arabidopsis thaliana GN=PCMP-E88 PE=2 SV=1	Putative uncharacterized protein Sb01g044940 OS=Sorghum bicolor GN=Sb01g044940 PE=4 SV=1	hypothetical protein SORBI_001G479900 [Sorghum bicolor]
Sspon.001A0005100	1.1524	1.88494	1.00302	0.237959	2.24742	0	0.704447	0.918914	0.793906	[M]	Cell wall/membrane/envelope biogenesis	Cellular Component: Golgi apparatus (GO:0005794);; Biological Process: photosynthetic electron transport chain (GO:0009767);; Biological Process: plant-type secondary cell wall biogenesis (GO:0009834);; Molecular Function: glucuronosyltransferase activity (GO:0015020);; Cellular Component: integral component of membrane (GO:0016021);; Molecular Function: oxidoreductase activity (GO:0016491);; Cel…	--	[G]	Carbohydrate transport and metabolism	Glycosyl transferase family 8	UDP-glucuronate:xylan alpha-glucuronosyltransferase 2 OS=Arabidopsis thaliana GN=GUX2 PE=2 SV=1	Hexosyltransferase OS=Sorghum bicolor GN=Sb01g044930 PE=3 SV=1	hypothetical protein SORBIDRAFT_01g044930 [Sorghum bicolor]
Sspon.001A0005110	0	0	0	0	0	0	0	0	0	--	--	Cellular Component: cytoplasmic vesicle (GO:0016023);;	--	[R]	General function prediction only	Carbohydrate-binding protein of the ER	Putative leucine-rich repeat receptor-like serine/threonine-protein kinase At2g14440 OS=Arabidopsis thaliana GN=At2g14440 PE=3 SV=1	Uncharacterized protein OS=Zea mays GN=Zm.26137 PE=4 SV=1	hypothetical protein SORBI_001G479700 [Sorghum bicolor]
Sspon.001A0005111	0	0	0	0	0	0	0	0	0	--	--	Molecular Function: DNA binding (GO:0003677);; Cellular Component: nucleus (GO:0005634);; Biological Process: regulation of transcription, DNA-templated (GO:0006355);;	--	--	--	B3 DNA binding domain	B3 domain-containing protein Os03g0184500 OS=Oryza sativa subsp. japonica GN=Os03g0184500 PE=2 SV=1	Putative uncharacterized protein Sb01g044910 OS=Sorghum bicolor GN=Sb01g044910 PE=4 SV=1	hypothetical protein SORBIDRAFT_01g044910 [Sorghum bicolor]
Sspon.001A0005112	0.432359	0.0669231	0.243247	0.131297	0.188012	0.180404	0.177463	0.0632742	0.198887	[MG]	--	Cellular Component: mitochondrion (GO:0005739);; Cellular Component: vacuolar membrane (GO:0005774);; Cellular Component: endoplasmic reticulum (GO:0005783);; Cellular Component: plasma membrane (GO:0005886);; Biological Process: systemic acquired resistance (GO:0009627);; Biological Process: response to sucrose (GO:0009744);; Biological Process: response to glucose (GO:0009749);; Biological Proc…	--	[V]	Defense mechanisms	NAD dependent epimerase/dehydratase family;; Male sterility protein;; NAD(P)H-binding;; 3-beta hydroxysteroid dehydrogenase/isomerase family;; GDP-mannose 4,6 dehydratase;; NmrA-like family;; RmlD substrate binding domain;; Polysaccharide biosynthesis protein	Putative dihydroflavonol-4-reductase OS=Synechocystis sp. (strain PCC 6803 / Kazusa) GN=dfrA PE=3 SV=1	Putative uncharacterized protein Sb01g044880 OS=Sorghum bicolor GN=Sb01g044880 PE=4 SV=1	hypothetical protein SORBIDRAFT_01g044880 [Sorghum bicolor]
Sspon.001A0005113	0.213589	0.13434	0.261728	0.264401	0.354752	0.303178	0.188768	0.242925	0.357974	--	--	Cellular Component: mitochondrion (GO:0005739);; Biological Process: GPI anchor metabolic process (GO:0006505);; Biological Process: intracellular protein transport (GO:0006886);; Molecular Function: hydrolase activity, acting on ester bonds (GO:0016788);;	--	[S]	Function unknown	--	Protein SERAC1 OS=Bos taurus GN=SERAC1 PE=2 SV=1	Putative uncharacterized protein Sb01g044850 OS=Sorghum bicolor GN=Sb01g044850 PE=4 SV=1	hypothetical protein SORBIDRAFT_01g044850 [Sorghum bicolor]
Sspon.001A0005140	0	0	0	0.441545	0	0.0404451	0.0682146	0.142569	0.418546	--	--	--	K12185|8.96212e-119|zma:100284677|(RefSeq) uncharacterized protein LOC100284677; K12185 ESCRT-I complex subunit VPS37	[S]	Function unknown	Modifier of rudimentary (Mod(r)) protein	Vacuolar protein-sorting-associated protein 37 homolog 2 OS=Arabidopsis thaliana GN=VPS37-2 PE=1 SV=1	Uncharacterized protein OS=Setaria italica GN=Si037303m.g PE=4 SV=1	hypothetical protein SORBI_001G478300 [Sorghum bicolor]
Sspon.001A0005150	0	0.178104	0.537017	0	0	0	0.204975	0	0	--	--	Molecular Function: aspartic-type endopeptidase activity (GO:0004190);; Biological Process: proteolysis (GO:0006508);; Cellular Component: plant-type cell wall (GO:0009505);; Cellular Component: cytoplasmic vesicle (GO:0016023);; Biological Process: protein catabolic process (GO:0030163);; Cellular Component: apoplast (GO:0048046);;	--	[O]	Posttranslational modification, protein turnover, chaperones	Xylanase inhibitor C-terminal;; Xylanase inhibitor N-terminal;; Eukaryotic aspartyl protease	Aspartic proteinase nepenthesin-1 OS=Nepenthes gracilis GN=nep1 PE=1 SV=1	Uncharacterized protein OS=Zea mays GN=LOC100192462 PE=2 SV=1	unknown [Zea mays]
Sspon.001A0005160	0.160521	0	0	0.138387	0.098344	0.152095	0.281146	0.33807	0.433006	--	--	Cellular Component: ESCRT II complex (GO:0000814);; Cellular Component: mitochondrion (GO:0005739);; Biological Process: protein transport to vacuole involved in ubiquitin-dependent protein catabolic process via the multivesicular body sorting pathway (GO:0043328);;	--	[K]	Transcription	EAP30/Vps36 family	Vacuolar protein sorting-associated protein 22 homolog 1 OS=Arabidopsis thaliana GN=VP22-1 PE=2 SV=2	Putative uncharacterized protein Sb01g044890 OS=Sorghum bicolor GN=Sb01g044890 PE=4 SV=1	hypothetical protein SORBIDRAFT_01g044890 [Sorghum bicolor]
Sspon.001A0005170	0	0.0336271	0	0.134675	0.0639341	0	0	0.0656967	0.0352	--	--	Cellular Component: ESCRT II complex (GO:0000814);; Cellular Component: mitochondrion (GO:0005739);; Biological Process: protein transport to vacuole involved in ubiquitin-dependent protein catabolic process via the multivesicular body sorting pathway (GO:0043328);;	--	[K]	Transcription	EAP30/Vps36 family	Vacuolar protein sorting-associated protein 22 homolog 1 OS=Arabidopsis thaliana GN=VP22-1 PE=2 SV=2	Putative uncharacterized protein Sb01g044890 OS=Sorghum bicolor GN=Sb01g044890 PE=4 SV=1	hypothetical protein SORBIDRAFT_01g044890 [Sorghum bicolor]
Sspon.001A0005180	1.26282	6.79088	6.58829	7.39419	7.56429	6.54934	2.89552	5.75186	6.87752	[P]	Inorganic ion transport and metabolism	Molecular Function: copper ion binding (GO:0005507);; Cellular Component: chloroplast (GO:0009507);; Biological Process: response to metal ion (GO:0010038);; Cellular Component: integral component of membrane (GO:0016021);; Biological Process: photoperiodism, flowering (GO:0048573);; Biological Process: protein homotrimerization (GO:0070207);;	K03926|4.308e-68|zma:100304379|(RefSeq) uncharacterized protein LOC100304379; K03926 periplasmic divalent cation tolerance protein	[P]	Inorganic ion transport and metabolism	CutA1 divalent ion tolerance protein	Protein CutA 1, chloroplastic OS=Oryza sativa subsp. japonica GN=CUTA1 PE=1 SV=1	Uncharacterized protein OS=Zea mays GN=LOC100304379 PE=2 SV=1	uncharacterized protein LOC100304379 [Zea mays]
Sspon.001A0005190	0	0	0	0	0	0	0	0	0	[P]	Inorganic ion transport and metabolism	Molecular Function: copper ion binding (GO:0005507);; Cellular Component: chloroplast (GO:0009507);; Biological Process: response to metal ion (GO:0010038);; Cellular Component: integral component of membrane (GO:0016021);; Biological Process: photoperiodism, flowering (GO:0048573);; Biological Process: protein homotrimerization (GO:0070207);;	K03926|2.68544e-67|zma:100304379|(RefSeq) uncharacterized protein LOC100304379; K03926 periplasmic divalent cation tolerance protein	[P]	Inorganic ion transport and metabolism	CutA1 divalent ion tolerance protein	Protein CutA 1, chloroplastic OS=Oryza sativa subsp. japonica GN=CUTA1 PE=1 SV=1	Uncharacterized protein OS=Zea mays GN=LOC100304379 PE=2 SV=1	uncharacterized protein LOC100304379 [Zea mays]
Sspon.001A0005191	0	0	0.073759	0.282328	0	0.0799098	0.260418	0	0	--	--	Biological Process: karyogamy (GO:0000741);; Cellular Component: nucleus (GO:0005634);; Biological Process: protein import into nucleus (GO:0006606);; Biological Process: embryo sac egg cell differentiation (GO:0009560);; Biological Process: photomorphogenesis (GO:0009640);; Biological Process: protein deneddylation (GO:0010388);; Biological Process: nucleologenesis (GO:0017126);; Biological Proc…	--	--	--	Protein of unknown function (DUF3223)	--	Putative uncharacterized protein Sb01g044760 OS=Sorghum bicolor GN=Sb01g044760 PE=4 SV=1	hypothetical protein SORBIDRAFT_01g044760 [Sorghum bicolor]
Sspon.001A0005200	12.5028	13.2715	12.2874	12.6373	12.1448	11.2577	12.3563	13.4944	11.8471	--	--	Cellular Component: membrane (GO:0016020);; Biological Process: RNA metabolic process (GO:0016070);; Biological Process: gene silencing (GO:0016458);; Biological Process: cellular macromolecule biosynthetic process (GO:0034645);; Biological Process: regulation of gene expression, epigenetic (GO:0040029);; Biological Process: chromosome organization (GO:0051276);; Biological Process: organelle org…	--	--	--	Occludin homology domain	--	Putative uncharacterized protein Sb01g044750 OS=Sorghum bicolor GN=Sb01g044750 PE=4 SV=1	hypothetical protein SORBIDRAFT_01g044750 [Sorghum bicolor]
Sspon.001A0005210	1.68615	1.65726	2.82539	2.94194	1.67712	1.70524	2.53659	1.92466	1.53525	--	--	Cellular Component: ESCRT II complex (GO:0000814);; Cellular Component: mitochondrion (GO:0005739);; Biological Process: protein transport to vacuole involved in ubiquitin-dependent protein catabolic process via the multivesicular body sorting pathway (GO:0043328);;	--	[K]	Transcription	EAP30/Vps36 family	Vacuolar protein sorting-associated protein 22 homolog 1 OS=Arabidopsis thaliana GN=VP22-1 PE=2 SV=2	Uncharacterized protein OS=Oryza barthii PE=4 SV=1	hypothetical protein SORBIDRAFT_01g044890 [Sorghum bicolor]
Sspon.001A0005220	0.891082	0.645843	1.19408	0.717882	0.856768	0.704141	0.779521	1.46255	0.607732	[L]	Replication, recombination and repair	Biological Process: Group III intron splicing (GO:0000374);; Cellular Component: mitochondrion (GO:0005739);; Biological Process: mRNA processing (GO:0006397);; Biological Process: seed germination (GO:0009845);; Biological Process: vegetative to reproductive phase transition of meristem (GO:0010228);; Biological Process: growth (GO:0040007);;	--	[R]	General function prediction only	Reverse transcriptase (RNA-dependent DNA polymerase)	Uncharacterized mitochondrial protein ymf40 OS=Marchantia polymorpha GN=YMF40 PE=3 SV=1	Putative uncharacterized protein Sb01g044780 OS=Sorghum bicolor GN=Sb01g044780 PE=4 SV=1	hypothetical protein SORBIDRAFT_01g044780 [Sorghum bicolor]
Sspon.001A0005230	0.332118	0.114287	0.391563	0.163638	0.143667	0.108765	0.351768	0.198495	0.0699688
Sspon.001A0005231	0	0	0.073759	0.282328	0	0.0799098	0.260418	0	0	--	--	Biological Process: karyogamy (GO:0000741);; Cellular Component: nucleus (GO:0005634);; Biological Process: protein import into nucleus (GO:0006606);; Biological Process: embryo sac egg cell differentiation (GO:0009560);; Biological Process: photomorphogenesis (GO:0009640);; Biological Process: protein deneddylation (GO:0010388);; Biological Process: nucleologenesis (GO:0017126);; Biological Proc…	--	--	--	Protein of unknown function (DUF3223)	--	Putative uncharacterized protein Sb01g044760 OS=Sorghum bicolor GN=Sb01g044760 PE=4 SV=1	hypothetical protein SORBIDRAFT_01g044760 [Sorghum bicolor]
Sspon.001A0005240	0.055632	0.0304381	0.0145052	0.0184184	0.012957	0.0149922	0	0	0	--	--	Cellular Component: membrane (GO:0016020);; Biological Process: RNA metabolic process (GO:0016070);; Biological Process: gene silencing (GO:0016458);; Biological Process: cellular macromolecule biosynthetic process (GO:0034645);; Biological Process: regulation of gene expression, epigenetic (GO:0040029);; Biological Process: chromosome organization (GO:0051276);; Biological Process: organelle org…	--	--	--	--	--	Putative uncharacterized protein Sb01g044750 OS=Sorghum bicolor GN=Sb01g044750 PE=4 SV=1	hypothetical protein SORBIDRAFT_01g044750 [Sorghum bicolor]
Sspon.001A0005250	0	0	0	0	0	0	0	0	0	--	--	--	--	--	--	--	--	Uncharacterized protein OS=Zea mays GN=LOC100276596 PE=2 SV=1	uncharacterized protein LOC100276596 [Zea mays]
Sspon.001A0005260	0.329172	0	0.353796	0.144506	0.456591	0.481067	0.0270706	0	0.254437	--	--	Molecular Function: inositol hexakisphosphate binding (GO:0000822);; Biological Process: auxin-activated signaling pathway (GO:0009734);;	--	[R]	General function prediction only	Leucine Rich repeat	F-box protein FBX14 OS=Arabidopsis thaliana GN=FBX14 PE=2 SV=1	Putative uncharacterized protein Sb01g044720 OS=Sorghum bicolor GN=Sb01g044720 PE=4 SV=1	hypothetical protein SORBIDRAFT_01g044720 [Sorghum bicolor]
Sspon.001A0005270	12.3432	12.526	12.9073	11.8493	14.1636	12.6364	12.5925	14.4583	14.8343	--	--	Cellular Component: intracellular (GO:0005622);; Biological Process: protein targeting to vacuole (GO:0006623);; Biological Process: vesicle-mediated transport (GO:0016192);; Biological Process: endosomal transport (GO:0016197);;	--	--	--	GRAM domain	GLABRA2 expression modulator OS=Arabidopsis thaliana GN=GEM PE=1 SV=1	Uncharacterized protein OS=Zea mays GN=LOC100216713 PE=2 SV=1	FIP1 [Zea mays]
Sspon.001A0005280	4.61349	5.51358	5.77328	3.5692	1.70741	3.37707	2.83303	3.0554	3.97256
Sspon.001A0005281	2.22341	2.79245	2.49147	1.87996	2.85238	2.71599	2.96886	1.94262	2.24743	[V]	Defense mechanisms	Biological Process: drug transmembrane transport (GO:0006855);; Molecular Function: xenobiotic transmembrane transporter activity (GO:0015238);; Molecular Function: antiporter activity (GO:0015297);; Cellular Component: integral component of membrane (GO:0016021);;	--	[R]	General function prediction only	MatE	Protein DETOXIFICATION 27 OS=Arabidopsis thaliana GN=DTX27 PE=2 SV=1	Protein DETOXIFICATION OS=Sorghum bicolor GN=Sb01g044660 PE=3 SV=1	hypothetical protein SORBI_001G476700 [Sorghum bicolor]
Sspon.001A0005300	0	0	0	0	0	0	0	0	0	--	--	Biological Process: protein polyubiquitination (GO:0000209);; Biological Process: ubiquitin-dependent protein catabolic process (GO:0042787);; Biological Process: proteasome-mediated ubiquitin-dependent protein catabolic process (GO:0043161);; Molecular Function: metal ion binding (GO:0046872);; Molecular Function: ubiquitin protein ligase activity (GO:0061630);;	--	[O]	Posttranslational modification, protein turnover, chaperones	--	RING-H2 finger protein ATL70 OS=Arabidopsis thaliana GN=ATL70 PE=2 SV=1	Putative uncharacterized protein Sb01g044680 OS=Sorghum bicolor GN=Sb01g044680 PE=4 SV=1	hypothetical protein SORBIDRAFT_01g044680 [Sorghum bicolor]
Sspon.001A0005310	1.2027	1.29801	1.03324	0.987514	1.14303	1.22436	1.28492	0.996522	1.12629	--	--	Cellular Component: integral component of membrane (GO:0016021);;	--	[KR]	--	--	Bet1-like protein At4g14600 OS=Arabidopsis thaliana GN=At4g14600 PE=2 SV=1	Putative uncharacterized protein Sb01g044700 OS=Sorghum bicolor GN=Sb01g044700 PE=4 SV=1	hypothetical protein SORBI_001G477200 [Sorghum bicolor]
Sspon.001A0005320	4.54953	3.91233	5.03278	1.52016	3.8775	4.33525	3.14038	0.904872	3.13248	--	--	Cellular Component: intracellular (GO:0005622);; Biological Process: protein targeting to vacuole (GO:0006623);; Biological Process: vesicle-mediated transport (GO:0016192);; Biological Process: endosomal transport (GO:0016197);;	--	--	--	GRAM domain	GEM-like protein 1 OS=Arabidopsis thaliana GN=FIP1 PE=1 SV=1	Uncharacterized protein OS=Zea mays GN=LOC100216713 PE=2 SV=1	FIP1 [Zea mays]
Sspon.001A0005330	0	0	0	0	0	0	0	0	0
Sspon.001A0005340	0	0	0	0	0	0	0	0	0	--	--	Molecular Function: DNA binding (GO:0003677);; Molecular Function: protein dimerization activity (GO:0046983);;	--	--	--	Helix-loop-helix DNA-binding domain	Transcription factor bHLH96 OS=Arabidopsis thaliana GN=BHLH96 PE=2 SV=1	Putative uncharacterized protein Sb01g044640 OS=Sorghum bicolor GN=Sb01g044640 PE=4 SV=1	hypothetical protein SORBIDRAFT_01g044640 [Sorghum bicolor]
Sspon.001A0005350	24.3497	36.9423	44.8438	13.3715	11.1909	13.5676	31.4641	30.7148	19.8754	--	--	--	--	--	--	--	--	--	hypothetical protein SORBI_001G476400 [Sorghum bicolor]
Sspon.001A0005360	0	0	0	0	0	0	0	0	0
Sspon.001A0005370	4.49468	5.53448	2.13206	1.4651	1.07989	1.11469	0.633818	1.14179	0.364537	[K]	Transcription	Molecular Function: DNA-binding transcription factor activity (GO:0003700);; Cellular Component: nucleus (GO:0005634);; Biological Process: regulation of transcription, DNA-templated (GO:0006355);; Cellular Component: plastid (GO:0009536);; Molecular Function: sequence-specific DNA binding (GO:0043565);;	--	[K]	Transcription	Homeobox domain;; Homeobox associated leucine zipper	Homeobox-leucine zipper protein HOX13 OS=Oryza sativa subsp. japonica GN=HOX13 PE=2 SV=1	Putative uncharacterized protein Sb01g044620 OS=Sorghum bicolor GN=Sb01g044620 PE=4 SV=1	hypothetical protein SORBIDRAFT_01g044620 [Sorghum bicolor]
Sspon.001A0005380	89.9391	100.217	81.1926	53.1626	45.5041	44.146	54.8494	60.3326	51.9149	--	--	--	--	--	--	--	--	Putative uncharacterized protein Sb01g044610 OS=Sorghum bicolor GN=Sb01g044610 PE=4 SV=1	hypothetical protein SORBIDRAFT_01g044610 [Sorghum bicolor]
Sspon.001A0005381	0	0.199238	0.062954	0.262563	0.0435245	1.10469	0.222715	0.220736	0.0631484	[C]	Energy production and conversion	Molecular Function: metal ion binding (GO:0046872);;	K00121|0|zma:100193894|(RefSeq) putative alcohol dehydrogenase superfamily protein; K00121 S-(hydroxymethyl)glutathione dehydrogenase / alcohol dehydrogenase [EC:1.1.1.1]	[Q]	Secondary metabolites biosynthesis, transport and catabolism	Alcohol dehydrogenase GroES-like domain;; Zinc-binding dehydrogenase	Alcohol dehydrogenase-like 7 OS=Arabidopsis thaliana GN=At5g42250 PE=2 SV=1	Alcohol dehydrogenase 1 OS=Zea mays PE=2 SV=1	hypothetical protein SORBI_001G475900 [Sorghum bicolor]
Sspon.001A0005390	0	0	0	0	0	0	0	0	0	--	--	--	--	--	--	--	--	Putative uncharacterized protein Sb02g023586 (Fragment) OS=Sorghum bicolor GN=Sb02g023586 PE=4 SV=1	hypothetical protein SORBIDRAFT_02g023586, partial [Sorghum bicolor]
Sspon.001A0005410	1.80244	3.0901	4.80232	3.79684	4.44708	3.05588	2.1543	3.86454	3.38652	--	--	--	--	--	--	VQ motif	--	Uncharacterized protein OS=Zea mays GN=LOC100216927 PE=2 SV=1	PREDICTED: vegetative cell wall protein gp1-like [Setaria italica]
Sspon.001A0005411	19.3639	23.3685	22.1487	10.0588	16.6936	9.07061	9.43921	10.8809	12.1845	[H]	Coenzyme transport and metabolism	Cellular Component: plastid (GO:0009536);; Biological Process: photosynthetic electron transport in photosystem II (GO:0009772);; Biological Process: stomatal complex morphogenesis (GO:0010103);; Biological Process: photosystem II assembly (GO:0010207);; Biological Process: plastoquinone biosynthetic process (GO:0010236);; Cellular Component: integral component of membrane (GO:0016021);; Biologic…	--	[S]	Function unknown	UbiA prenyltransferase family	2-carboxy-1,4-naphthoquinone phytyltransferase, chloroplastic OS=Arabidopsis thaliana GN=ABC4 PE=1 SV=2	Putative uncharacterized protein Sb01g044560 OS=Sorghum bicolor GN=Sb01g044560 PE=3 SV=1	hypothetical protein SORBI_001G475600 [Sorghum bicolor]
Sspon.001A0005430	0	0	0	0	0	0	0	0	0
Sspon.001A0005431	3.30259	3.33705	2.0095	1.04784	1.58819	1.6546	1.79377	2.5389	0.364343	[R]	General function prediction only	Molecular Function: GTPase activity (GO:0003924);; Molecular Function: GTP binding (GO:0005525);; Cellular Component: endosome (GO:0005768);; Biological Process: intracellular protein transport (GO:0006886);; Biological Process: nucleocytoplasmic transport (GO:0006913);; Biological Process: small GTPase mediated signal transduction (GO:0007264);; Biological Process: metabolic process (GO:0008152)…	K07904|1.71046e-161|zma:100272235|(RefSeq) uncharacterized protein LOC100272235; K07904 Ras-related protein Rab-11A	[U]	Intracellular trafficking, secretion, and vesicular transport	Ras family;; Ras of Complex, Roc, domain of DAPkinase;; ADP-ribosylation factor family;; 50S ribosome-binding GTPase	Ras-related protein Rab11D OS=Nicotiana tabacum GN=RAB11D PE=2 SV=1	Ras protein Rab11D OS=Zea mays GN=LOC100272235 PE=2 SV=1	ras-related protein Rab11D [Zea mays]
Sspon.001A0005460	0	0	0	0	0	0	0	0	0	--	--	--	--	[T]	Signal transduction mechanisms	--	--	Putative uncharacterized protein Sb01g044540 OS=Sorghum bicolor GN=Sb01g044540 PE=4 SV=1	hypothetical protein SORBIDRAFT_01g044540 [Sorghum bicolor]
Sspon.001A0005461	1.17642	0.183923	1.2421	0.714926	0.0615908	0.851267	0.673202	0.482885	0.777581	[S]	Function unknown	Cellular Component: mitochondrion (GO:0005739);;	--	[T]	Signal transduction mechanisms	Leucine Rich repeats (2 copies);; Leucine rich repeat;; Leucine-rich repeat;; Leucine Rich repeat;; Leucine Rich Repeat	Protein phosphatase 1 regulatory subunit pprA OS=Dictyostelium discoideum GN=pprA PE=3 SV=1	Putative uncharacterized protein Sb01g044540 OS=Sorghum bicolor GN=Sb01g044540 PE=4 SV=1	hypothetical protein SORBIDRAFT_01g044540 [Sorghum bicolor]
Sspon.001A0005470	0	0	0	0	0	0	0	0	0
Sspon.001A0005480	0	0	0	0	0	0	0	0	0
Sspon.001A0005490	0	0	0.0261474	0.221567	0.190645	0.443427	0.559929	0.566859	0.406493	--	--	Molecular Function: obsolete transcription factor activity, transcription factor binding (GO:0000989);; Molecular Function: nucleic acid binding (GO:0003676);; Cellular Component: nucleus (GO:0005634);; Biological Process: regulation of transcription, DNA-templated (GO:0006355);; Molecular Function: zinc ion binding (GO:0008270);; Biological Process: photomorphogenesis (GO:0009640);;	--	[R]	General function prediction only	--	--	Putative uncharacterized protein Sb03g016520 OS=Sorghum bicolor GN=Sb03g016520 PE=4 SV=1	hypothetical protein SORBIDRAFT_03g016520 [Sorghum bicolor]
Sspon.001A0005491	1.96359	1.93708	2.0336	1.57913	2.08243	2.26518	1.56725	1.36516	1.24513	--	--	Biological Process: ubiquitin-dependent protein catabolic process (GO:0006511);; Biological Process: protein deubiquitination (GO:0016579);; Molecular Function: thiol-dependent ubiquitinyl hydrolase activity (GO:0036459);;	K11842|0|zma:100274352|(RefSeq) uncharacterized protein LOC100274352; K11842 ubiquitin carboxyl-terminal hydrolase 12/46 [EC:3.4.19.12]	[O]	Posttranslational modification, protein turnover, chaperones	Ubiquitin carboxyl-terminal hydrolase;; Ubiquitin carboxyl-terminal hydrolase	Ubiquitin carboxyl-terminal hydrolase 3 OS=Arabidopsis thaliana GN=UBP3 PE=1 SV=1	Uncharacterized protein OS=Zea mays GN=cl15956_1a PE=2 SV=1	uncharacterized protein LOC100274352 [Zea mays]
Sspon.001A0005510	0.416759	0.218695	0.13713	0.461276	0.144852	0.348267	0.247816	0.226216	0.378056	--	--	Molecular Function: nucleic acid binding (GO:0003676);; Biological Process: DNA integration (GO:0015074);;	--	[R]	General function prediction only	Reverse transcriptase (RNA-dependent DNA polymerase);; Integrase core domain;; gag-polypeptide of LTR copia-type;; GAG-pre-integrase domain	Retrovirus-related Pol polyprotein from transposon TNT 1-94 OS=Nicotiana tabacum PE=2 SV=1	Putative uncharacterized protein Sb10g007953 (Fragment) OS=Sorghum bicolor GN=Sb10g007953 PE=4 SV=1	hypothetical protein SORBIDRAFT_10g007953, partial [Sorghum bicolor]
Sspon.001A0005530	0	0	0	0	0	0	0	0	0
Sspon.001A0005531	0.300663	0.696452	0.48835	0.234762	1.56198	0.644357	0.607623	0.302304	0.729711	--	--	Cellular Component: integral component of membrane (GO:0016021);;	--	[S]	Function unknown	N-terminal cysteine-rich region of Transmembrane protein 135	--	Putative uncharacterized protein Sb01g044490 OS=Sorghum bicolor GN=Sb01g044490 PE=4 SV=1	hypothetical protein SORBIDRAFT_01g044490 [Sorghum bicolor]
Sspon.001A0005532	0.289627	0.222185	0.258529	0.370638	0.386772	0.454059	0.256515	0.352872	0.266345	--	--	Molecular Function: DNA-binding transcription activator activity, RNA polymerase II-specific (GO:0001077);; Cellular Component: nucleus (GO:0005634);; Molecular Function: sequence-specific DNA binding (GO:0043565);; Biological Process: positive regulation of transcription by RNA polymerase II (GO:0045944);;	--	[S]	Function unknown	CG-1 domain;; Ankyrin repeats (3 copies);; IQ calmodulin-binding motif;; IPT/TIG domain	Calmodulin-binding transcription activator 3 OS=Arabidopsis thaliana GN=CMTA3 PE=1 SV=1	Putative uncharacterized protein Sb01g044480 OS=Sorghum bicolor GN=Sb01g044480 PE=4 SV=1	hypothetical protein SORBIDRAFT_01g044480 [Sorghum bicolor]
Sspon.001A0005550	1.21688	1.13685	1.55818	2.18324	1.82144	1.80792	1.88989	2.03394	2.05386
Sspon.001A0005551	3.52941	3.25645	2.59337	4.16997	3.65033	3.6818	3.39287	3.65318	4.09796	--	--	Biological Process: intra-Golgi vesicle-mediated transport (GO:0006891);; Cellular Component: plasmodesma (GO:0009506);; Cellular Component: Golgi transport complex (GO:0017119);;	--	[U]	Intracellular trafficking, secretion, and vesicular transport	Dor1-like family;; Vps51/Vps67	Conserved oligomeric Golgi complex subunit 8 OS=Homo sapiens GN=COG8 PE=1 SV=2	Putative uncharacterized protein Sb01g044460 OS=Sorghum bicolor GN=Sb01g044460 PE=4 SV=1	hypothetical protein SORBIDRAFT_01g044460 [Sorghum bicolor]
Sspon.001A0005570	0	0.67393	0.523192	1.0657	1.19274	1.56802	0.899841	1.04206	0
Sspon.001A0005580	5.05602	4.35385	1.41628	2.92977	2.19646	3.3171	3.83965	4.19073	5.11754	--	--	--	--	--	--	WW domain	--	Putative uncharacterized protein Sb01g044450 OS=Sorghum bicolor GN=Sb01g044450 PE=4 SV=1	hypothetical protein SORBIDRAFT_01g044450 [Sorghum bicolor]
Sspon.001A0005590	0	0	0	0	0	0	0	0	0
Sspon.001A0005600	0	0	0	0	0	0	0	0	0
Sspon.001A0005610	0	0	0	0.0461612	0	0	0	0	0.0509342	--	--	Molecular Function: tetrahydrofolylpolyglutamate synthase activity (GO:0004326);; Molecular Function: ATP binding (GO:0005524);; Molecular Function: GTP binding (GO:0005525);; Cellular Component: Golgi apparatus (GO:0005794);; Biological Process: retrograde vesicle-mediated transport, Golgi to endoplasmic reticulum (GO:0006890);; Biological Process: intra-Golgi vesicle-mediated transport (GO:0006…	K07893|3.84867e-17|zma:100281229|(RefSeq) uncharacterized protein LOC100281229; K07893 Ras-related protein Rab-6A	[U]	Intracellular trafficking, secretion, and vesicular transport	--	Ras-related protein RABH1e OS=Arabidopsis thaliana GN=RABH1E PE=2 SV=1	Uncharacterized protein OS=Setaria italica GN=Si037471m.g PE=3 SV=1	hypothetical protein SORBI_001G474200 [Sorghum bicolor]
Sspon.001A0005620	0	0	0	0	0	0	0	0	0	[J]	Translation, ribosomal structure and biogenesis	Molecular Function: RNA binding (GO:0003723);;	--	[J]	Translation, ribosomal structure and biogenesis	Pumilio-family RNA binding repeat	Putative pumilio homolog 7, chloroplastic OS=Arabidopsis thaliana GN=APUM7 PE=3 SV=2	Putative uncharacterized protein Sb01g044430 OS=Sorghum bicolor GN=Sb01g044430 PE=4 SV=1	hypothetical protein SORBI_001G474100 [Sorghum bicolor]
Sspon.001A0005630	0	0	0	0	0	0	0	0	0	--	--	Cellular Component: integral component of membrane (GO:0016021);;	--	--	--	--	--	Putative uncharacterized protein Sb01g044420 OS=Sorghum bicolor GN=Sb01g044420 PE=4 SV=1	hypothetical protein SORBIDRAFT_01g044420 [Sorghum bicolor]
Sspon.001A0005640	0.0323244	0.0660842	0.0517106	0.12452	0.108505	0.073467	0.243652	0.1308	0.110484	--	--	Molecular Function: zinc ion binding (GO:0008270);; Cellular Component: integral component of membrane (GO:0016021);;	--	[O]	Posttranslational modification, protein turnover, chaperones	--	E3 ubiquitin-protein ligase hel2 OS=Schizosaccharomyces pombe (strain 972 / ATCC 24843) GN=SPCC1223.01 PE=1 SV=2	Putative uncharacterized protein Sb01g044380 OS=Sorghum bicolor GN=Sb01g044380 PE=4 SV=1	hypothetical protein SORBI_001G473600 [Sorghum bicolor]
Sspon.001A0005650	0	0	0	0.186315	0	0	0	0	0	--	--	--	--	--	--	Domain of unknown function (DUF966)	Protein UPSTREAM OF FLC OS=Arabidopsis thaliana GN=UFC PE=2 SV=1	Putative uncharacterized protein Sb01g044370 OS=Sorghum bicolor GN=Sb01g044370 PE=4 SV=1	hypothetical protein SORBIDRAFT_01g044370 [Sorghum bicolor]
Sspon.001A0005660	0	0	0	0	0	0	0	0	0.0206703	--	--	Molecular Function: zinc ion binding (GO:0008270);; Cellular Component: integral component of membrane (GO:0016021);;	--	[O]	Posttranslational modification, protein turnover, chaperones	--	E3 ubiquitin-protein ligase hel2 OS=Schizosaccharomyces pombe (strain 972 / ATCC 24843) GN=SPCC1223.01 PE=1 SV=2	Putative uncharacterized protein Sb01g044380 OS=Sorghum bicolor GN=Sb01g044380 PE=4 SV=1	hypothetical protein SORBI_001G473600 [Sorghum bicolor]
Sspon.001A0005670	1.79777	1.32316	1.24778	1.29364	1.65734	1.12345	1.13142	0.817297	1.19965	[R]	General function prediction only	Molecular Function: DNA binding (GO:0003677);; Molecular Function: DNA-directed DNA polymerase activity (GO:0003887);; Biological Process: DNA replication (GO:0006260);; Biological Process: DNA biosynthetic process (GO:0071897);;	--	--	--	PHP domain	5'-3' exoribonuclease OS=Haemophilus influenzae (strain ATCC 51907 / DSM 11121 / KW20 / Rd) GN=HI_1400 PE=3 SV=1	Putative uncharacterized protein Sb01g044400 OS=Sorghum bicolor GN=Sb01g044400 PE=4 SV=1	hypothetical protein SORBIDRAFT_01g044400 [Sorghum bicolor]
Sspon.001A0005680	0	0	0	0	0	0	0	0	0	--	--	Molecular Function: serine-type carboxypeptidase activity (GO:0004185);; Cellular Component: cytoplasmic vesicle (GO:0016023);; Biological Process: proteolysis involved in cellular protein catabolic process (GO:0051603);;	--	[OE]	--	Serine carboxypeptidase	Serine carboxypeptidase II-3 OS=Hordeum vulgare GN=CXP;2-3 PE=2 SV=1	Carboxypeptidase OS=Sorghum bicolor GN=Sb01g044390 PE=3 SV=1	hypothetical protein SORBIDRAFT_01g044390 [Sorghum bicolor]
Sspon.001A0005681	1.79384	1.05691	1.19162	0.606533	0.739264	0	0.707636	2.81909	0.976742	--	--	Molecular Function: DNA binding (GO:0003677);; Molecular Function: DNA-binding transcription factor activity (GO:0003700);; Cellular Component: nucleus (GO:0005634);; Biological Process: regulation of transcription, DNA-templated (GO:0006355);;	--	--	--	--	--	Putative uncharacterized protein Sb01g044410 OS=Sorghum bicolor GN=Sb01g044410 PE=4 SV=1	hypothetical protein SORBIDRAFT_01g044410 [Sorghum bicolor]
Sspon.001A0005690	0.567568	0.618917	0.576781	1.08017	1.05482	1.21127	1.01679	1.58422	1.29877	[T]	Signal transduction mechanisms	Molecular Function: phosphoprotein phosphatase activity (GO:0004721);; Biological Process: protein dephosphorylation (GO:0006470);; Cellular Component: plastid (GO:0009536);; Molecular Function: metal ion binding (GO:0046872);;	--	[T]	Signal transduction mechanisms	Stage II sporulation protein E (SpoIIE);; Protein phosphatase 2C;; Protein phosphatase 2C	Probable protein phosphatase 2C BIPP2C1 OS=Oryza sativa subsp. japonica GN=BIPP2C1 PE=2 SV=1	Uncharacterized protein OS=Zea mays GN=pco065177 PE=2 SV=1	hypothetical protein SORBI_001G473300 [Sorghum bicolor]
Sspon.001A0005700	0	0	0.0154205	0	0.0814949	0.0161025	0	0	0.0293846	[O]	Posttranslational modification, protein turnover, chaperones	Molecular Function: ATP binding (GO:0005524);; Biological Process: regulation of transcription, DNA-templated (GO:0006355);; Biological Process: posttranscriptional gene silencing by RNA (GO:0035194);; Biological Process: protein modification by small protein removal (GO:0070646);; Biological Process: production of small RNA involved in gene silencing by RNA (GO:0070918);;	--	[O]	Posttranslational modification, protein turnover, chaperones	ATPase family associated with various cellular activities (AAA)	Cell division control protein 48 homolog C OS=Arabidopsis thaliana GN=CDC48C PE=2 SV=2	Uncharacterized protein OS=Setaria italica GN=Si040216m.g PE=3 SV=1	hypothetical protein SETIT_040216mg [Setaria italica]
Sspon.001A0005701	0	0	0	0	0	0	0	0	0	[I]	Lipid transport and metabolism	Molecular Function: inositol-3-phosphate synthase activity (GO:0004512);; Molecular Function: ATP binding (GO:0005524);; Cellular Component: cytoplasm (GO:0005737);; Biological Process: inositol biosynthetic process (GO:0006021);; Biological Process: phospholipid biosynthetic process (GO:0008654);; Cellular Component: integral component of membrane (GO:0016021);; Molecular Function: ATPase-couple…	K01858|0|zma:542540|(RefSeq) inositol-3-phosphate synthase; K01858 myo-inositol-1-phosphate synthase [EC:5.5.1.4]	[I]	Lipid transport and metabolism	Myo-inositol-1-phosphate synthase;; Myo-inositol-1-phosphate synthase	Inositol-3-phosphate synthase OS=Zea mays PE=2 SV=2	Myo-inositol-1-phosphate synthase OS=Saccharum hybrid cultivar PE=2 SV=1	myo-inositol-1-phosphate synthase [Saccharum hybrid cultivar]
Sspon.001A0005730	0	0	0	0	0	0	0	0	0	--	--	Molecular Function: RNA binding (GO:0003723);; Biological Process: lysine biosynthetic process via diaminopimelate (GO:0009089);; Biological Process: ethylene biosynthetic process (GO:0009693);; Biological Process: systemic acquired resistance, salicylic acid mediated signaling pathway (GO:0009862);; Biological Process: leaf senescence (GO:0010150);; Molecular Function: L,L-diaminopimelate aminot…	--	--	--	Pumilio-family RNA binding repeat	--	Putative uncharacterized protein Sb01g044250 OS=Sorghum bicolor GN=Sb01g044250 PE=4 SV=1	hypothetical protein SORBIDRAFT_01g044250 [Sorghum bicolor]
Sspon.001A0005740	3.00062	2.73573	4.23589	2.77188	2.42675	2.77291	2.90243	2.18771	2.63545	--	--	--	--	--	--	Frigida-like protein;; Frigida-like protein	--	ABI3-interacting protein 2 OS=Zea mays PE=2 SV=1	ABI3-interacting protein 2 [Zea mays]
Sspon.001A0005750	4.54338	5.23535	4.29341	3.50785	4.87702	4.43806	4.38159	1.97248	2.92367	--	--	Molecular Function: oxidoreductase activity (GO:0016491);; Biological Process: oxidation-reduction process (GO:0055114);;	K13366|1.68313e-60|osa:4346881|(RefSeq) polyamine oxidase; K13366 polyamine oxidase [EC:1.5.3.16 1.5.3.-]	[Q]	Secondary metabolites biosynthesis, transport and catabolism	Flavin containing amine oxidoreductase	Polyamine oxidase OS=Zea mays GN=PAO PE=1 SV=1	Uncharacterized protein OS=Zea mays PE=4 SV=1	hypothetical protein SORBI_001G472000 [Sorghum bicolor]
Sspon.001A0005760	0.150192	0.192747	8.46127e-11	0.105772	0.146905	0.119892	0.2363	2.11311e-08	0.000128774	--	--	Cellular Component: plastid (GO:0009536);;	--	--	--	Plant mobile domain;; Protein of unknown function (DUF724)	--	Putative uncharacterized protein Sb01g044200 OS=Sorghum bicolor GN=Sb01g044200 PE=4 SV=1	hypothetical protein SORBIDRAFT_01g044200 [Sorghum bicolor]
Sspon.001A0005770	4.32361	4.62208	4.38202	2.61367	2.47915	2.35396	3.72839	2.85	2.41228	--	--	Cellular Component: chloroplast envelope (GO:0009941);; Molecular Function: protein transmembrane transporter activity (GO:0015266);; Cellular Component: integral component of membrane (GO:0016021);; Biological Process: protein localization to organelle (GO:0033365);; Biological Process: protein transmembrane transport (GO:0071806);;	--	[U]	Intracellular trafficking, secretion, and vesicular transport	Tim17/Tim22/Tim23/Pmp24 family	Mitochondrial import inner membrane translocase subunit TIM22-3 OS=Arabidopsis thaliana GN=TIM22-3 PE=2 SV=1	Putative uncharacterized protein Sb01g044180 OS=Sorghum bicolor GN=Sb01g044180 PE=4 SV=1	hypothetical protein SORBIDRAFT_01g044180 [Sorghum bicolor]
Sspon.001A0005780	2.92795	0.895414	2.22658	2.02129	1.54151	2.20024	1.01576	2.01844	2.14639
Sspon.001A0005790	0.205875	0.374415	0.233772	0.294028	0.233989	0.650376	0.606484	0.792668	0.631437	--	--	Cellular Component: membrane (GO:0016020);; Cellular Component: cytoplasmic vesicle (GO:0016023);;	--	[T]	Signal transduction mechanisms	Protein of unknown function (DUF568)	Cytochrome b561 and DOMON domain-containing protein At5g48750 OS=Arabidopsis thaliana GN=At5g48750 PE=2 SV=1	Putative uncharacterized protein Sb01g044160 OS=Sorghum bicolor GN=Sb01g044160 PE=4 SV=1	hypothetical protein SORBIDRAFT_01g044160 [Sorghum bicolor]
Sspon.001A0005800	0.138483	0	0	0	0	0	0	0.157226	0.28872	[E]	Amino acid transport and metabolism	Biological Process: lysine biosynthetic process via diaminopimelate (GO:0009089);; Biological Process: ethylene biosynthetic process (GO:0009693);; Biological Process: systemic acquired resistance, salicylic acid mediated signaling pathway (GO:0009862);; Biological Process: leaf senescence (GO:0010150);; Molecular Function: L,L-diaminopimelate aminotransferase activity (GO:0010285);; Cellular Com…	--	[E]	Amino acid transport and metabolism	Aminotransferase class I and II;; Allinase	Aminotransferase ALD1 homolog OS=Oryza sativa subsp. japonica GN=ALD1 PE=2 SV=1	Uncharacterized protein OS=Zea mays PE=4 SV=1	hypothetical protein SORBI_001G471100 [Sorghum bicolor]
Sspon.001A0005801	8.99717	7.79326	10.2034	11.4566	10.0676	13.3316	12.7885	10.936	9.64883	[S]	Function unknown	Cellular Component: nucleus (GO:0005634);; Cellular Component: cytosol (GO:0005829);; Cellular Component: plastid (GO:0009536);; Biological Process: maturation of SSU-rRNA (GO:0030490);;	--	[S]	Function unknown	Domain of unknown function (DUF367);; Possible Fer4-like domain in RNase L inhibitor, RLI	Ribosome biogenesis protein TSR3 homolog OS=Mus musculus GN=Tsr3 PE=1 SV=1	Probable ribosome biogenesis protein Sb01g044120 OS=Sorghum bicolor GN=Sb01g044120 PE=3 SV=1	hypothetical protein SORBIDRAFT_01g044120 [Sorghum bicolor]
Sspon.001A0005810	0.21298	0.126728	0.16105	0.227769	0.334204	0.179088	0.0641263	0.226927	0.280128	--	--	Molecular Function: nucleic acid binding (GO:0003676);; Cellular Component: plastid (GO:0009536);; Biological Process: DNA integration (GO:0015074);;	--	[R]	General function prediction only	Reverse transcriptase (RNA-dependent DNA polymerase);; gag-polypeptide of LTR copia-type;; Integrase core domain;; Retrotransposon gag protein;; Auxin responsive protein	Retrovirus-related Pol polyprotein from transposon TNT 1-94 OS=Nicotiana tabacum PE=2 SV=1	Retrotransposon protein, putative, unclassified OS=Oryza sativa subsp. japonica GN=LOC_Os12g40050 PE=4 SV=1	retrotransposon protein, putative, unclassified [Oryza sativa Japonica Group]
Sspon.001A0005820	0	0	0	0	0	0	0	0	0	--	--	Biological Process: sulfate transport (GO:0008272);; Molecular Function: sulfate transmembrane transporter activity (GO:0015116);; Cellular Component: integral component of membrane (GO:0016021);; Biological Process: transmembrane transport (GO:0055085);;	K17469|4.28292e-17|osa:4331932|(RefSeq) low affinity sulfate transporter 3 isoform X1; K17469 sulfate transporter 2, low-affinity	--	--	--	--	Uncharacterized protein OS=Setaria italica GN=Si034589m.g PE=3 SV=1	hypothetical protein SORBI_001G470900 [Sorghum bicolor]
Sspon.001A0005830	0.314536	0.101374	0.196207	0.249507	0.292068	0.107664	0.179584	0.315863	0.411515	[P]	Inorganic ion transport and metabolism	Cellular Component: integral component of plasma membrane (GO:0005887);; Molecular Function: secondary active sulfate transmembrane transporter activity (GO:0008271);; Biological Process: sulfate transmembrane transport (GO:1902358);;	--	[P]	Inorganic ion transport and metabolism	Sulfate permease family	Low affinity sulfate transporter 3 OS=Stylosanthes hamata GN=ST3 PE=2 SV=1	Putative uncharacterized protein Sb01g044110 OS=Sorghum bicolor GN=Sb01g044110 PE=3 SV=1	hypothetical protein SORBIDRAFT_01g044110 [Sorghum bicolor]
Sspon.001A0005840	6.28385	7.23685	6.38716	6.10141	7.33869	4.56614	8.34462	7.52257	6.45836	[P]	Inorganic ion transport and metabolism	Cellular Component: integral component of plasma membrane (GO:0005887);; Molecular Function: secondary active sulfate transmembrane transporter activity (GO:0008271);; Biological Process: sulfate transmembrane transport (GO:1902358);;	--	[P]	Inorganic ion transport and metabolism	Sulfate permease family;; STAS domain;; Sulfate permease family	Low affinity sulfate transporter 3 OS=Stylosanthes hamata GN=ST3 PE=2 SV=1	Putative uncharacterized protein Sb01g044100 OS=Sorghum bicolor GN=Sb01g044100 PE=3 SV=1	hypothetical protein SORBIDRAFT_01g044100 [Sorghum bicolor]
Sspon.001A0005851	0.65623	0.374848	0.406489	0.536609	0.377963	0.725382	0.557714	0.415538	0.306763	[P]	Inorganic ion transport and metabolism	Cellular Component: integral component of plasma membrane (GO:0005887);; Molecular Function: secondary active sulfate transmembrane transporter activity (GO:0008271);; Biological Process: sulfate transmembrane transport (GO:1902358);;	--	[P]	Inorganic ion transport and metabolism	Sulfate permease family;; STAS domain	Sulfate transporter 1.3 OS=Arabidopsis thaliana GN=SULTR1;3 PE=2 SV=1	Putative uncharacterized protein Sb01g044090 OS=Sorghum bicolor GN=Sb01g044090 PE=3 SV=1	hypothetical protein SORBIDRAFT_01g044090 [Sorghum bicolor]
Sspon.001A0005870	2.031	3.11128	1.5561	2.25596	1.84756	3.05457	5.59092	7.92287	5.45574	[E]	Amino acid transport and metabolism	Cellular Component: cytoplasm (GO:0005737);; Biological Process: cysteine biosynthetic process from serine (GO:0006535);; Molecular Function: serine O-acetyltransferase activity (GO:0009001);;	--	[E]	Amino acid transport and metabolism	Serine acetyltransferase, N-terminal;; Bacterial transferase hexapeptide (six repeats)	Probable serine acetyltransferase 4 OS=Oryza sativa subsp. japonica GN=SAT4 PE=2 SV=1	Putative uncharacterized protein Sb01g044050 OS=Sorghum bicolor GN=Sb01g044050 PE=4 SV=1	hypothetical protein SORBIDRAFT_01g044050 [Sorghum bicolor]
Sspon.001A0005880	113.451	130.349	74.2965	82.067	107.258	91.8595	109.909	98.748	80.2372	[J]	Translation, ribosomal structure and biogenesis	Molecular Function: RNA binding (GO:0003723);; Molecular Function: structural constituent of ribosome (GO:0003735);; Cellular Component: mitochondrion (GO:0005739);; Cellular Component: peroxisome (GO:0005777);; Cellular Component: ribosome (GO:0005840);; Biological Process: rRNA processing (GO:0006364);; Biological Process: translation (GO:0006412);; Cellular Component: chloroplast stroma (GO:00…	K02946|1.90729e-113|zma:100283210|(RefSeq) uncharacterized protein LOC100283210; K02946 small subunit ribosomal protein S10	[J]	Translation, ribosomal structure and biogenesis	Ribosomal protein S10p/S20e	30S ribosomal protein S10, chloroplastic OS=Mesembryanthemum crystallinum GN=RPS10 PE=2 SV=1	Chloroplast 30S ribosomal protein S10 OS=Zea mays GN=pco139549 PE=2 SV=1	uncharacterized protein LOC100283210 [Zea mays]
Sspon.001A0005890	3.46222	4.7567	4.49164	4.36892	4.57937	5.12658	5.07713	3.95184	4.5259	--	--	Molecular Function: rDNA binding (GO:0000182);; Molecular Function: translation initiation factor activity (GO:0003743);; Biological Process: DNA-templated transcription, initiation (GO:0006352);; Biological Process: regulation of transcription, DNA-templated (GO:0006355);; Biological Process: translational initiation (GO:0006413);; Molecular Function: zinc ion binding (GO:0008270);; Cellular Com…	--	[K]	Transcription	Transcription factor TFIIB repeat	Transcription initiation factor IIB OS=Xenopus laevis GN=gtf2b PE=2 SV=1	TFIIB protein OS=Zea mays GN=Zm.7341 PE=4 SV=1	uncharacterized protein LOC542022 [Zea mays]
Sspon.001A0005910	2.92812	2.85111	2.52021	0.957082	1.30117	1.59421	2.20178	2.46481	1.63194	[GEPR]	--	Molecular Function: carbohydrate:proton symporter activity (GO:0005351);; Molecular Function: glucose transmembrane transporter activity (GO:0005355);; Cellular Component: integral component of plasma membrane (GO:0005887);; Biological Process: proton transmembrane transport (GO:0015992);; Biological Process: glucose import (GO:0046323);; Biological Process: glucose transmembrane transport (GO:19…	--	[R]	General function prediction only	Sugar (and other) transporter;; Major Facilitator Superfamily	Polyol transporter 5 OS=Arabidopsis thaliana GN=PLT5 PE=1 SV=2	Putative uncharacterized protein Sb01g044010 OS=Sorghum bicolor GN=Sb01g044010 PE=3 SV=1	hypothetical protein SORBIDRAFT_01g044010 [Sorghum bicolor]
Sspon.001A0005920	1.2005	1.165	2.00454	0.858505	1.7786	1.39334	1.2632	0.870527	1.75541	--	--	--	--	--	--	Protein of unknown function (DUF1668)	--	Putative uncharacterized protein Sb01g043990 OS=Sorghum bicolor GN=Sb01g043990 PE=4 SV=1	hypothetical protein SORBIDRAFT_01g043990 [Sorghum bicolor]
Sspon.001A0005921	0	0	0	0	0	0	0	0	0	[GEPR]	--	Molecular Function: carbohydrate:proton symporter activity (GO:0005351);; Molecular Function: glucose transmembrane transporter activity (GO:0005355);; Cellular Component: integral component of plasma membrane (GO:0005887);; Biological Process: proton transmembrane transport (GO:0015992);; Biological Process: glucose import (GO:0046323);; Biological Process: glucose transmembrane transport (GO:19…	--	[R]	General function prediction only	Sugar (and other) transporter;; Major Facilitator Superfamily	Polyol transporter 5 OS=Arabidopsis thaliana GN=PLT5 PE=1 SV=2	Putative uncharacterized protein Sb09g007450 OS=Sorghum bicolor GN=Sb09g007450 PE=3 SV=1	hypothetical protein SORBI_001G469500 [Sorghum bicolor]
Sspon.001A0005930	1.22555	2.0656	0.670766	2.51867	1.71039	2.23985	1.75425	3.15856	2.86601	--	--	Cellular Component: proteasome complex (GO:0000502);; Cellular Component: cytosol (GO:0005829);; Cellular Component: COP9 signalosome (GO:0008180);; Biological Process: photomorphogenesis (GO:0009640);; Biological Process: protein deneddylation (GO:0010388);; Biological Process: positive regulation of G2/M transition of mitotic cell cycle (GO:0010971);; Cellular Component: integral component of m…	--	[OT]	--	PCI domain	COP9 signalosome complex subunit 4 OS=Arabidopsis thaliana GN=CSN4 PE=1 SV=2	Putative uncharacterized protein Sb01g043970 OS=Sorghum bicolor GN=Sb01g043970 PE=4 SV=1	hypothetical protein SORBIDRAFT_01g043970 [Sorghum bicolor]
Sspon.001A0005931	0.195395	0.179719	0	0	0	0	0	0	0	--	--	Biological Process: MAPK cascade (GO:0000165);; Molecular Function: nucleic acid binding (GO:0003676);; Molecular Function: DNA-binding transcription factor activity (GO:0003700);; Cellular Component: intracellular (GO:0005622);; Biological Process: protein targeting to membrane (GO:0006612);; Biological Process: response to bacterium (GO:0009617);; Biological Process: systemic acquired resistanc…	--	[R]	General function prediction only	Zinc finger, C2H2 type;; Zinc-finger double-stranded RNA-binding	Protein indeterminate-domain 1 OS=Arabidopsis thaliana GN=IDD1 PE=1 SV=1	Putative uncharacterized protein Sb01g043960 OS=Sorghum bicolor GN=Sb01g043960 PE=4 SV=1	hypothetical protein SORBIDRAFT_01g043960 [Sorghum bicolor]
Sspon.001A0005940	2.78891	5.08737	2.12355	3.80538	4.48246	2.80118	5.37715	2.36682	3.09981	--	--	Molecular Function: nucleic acid binding (GO:0003676);; Molecular Function: metal ion binding (GO:0046872);;	--	--	--	--	--	Uncharacterized protein OS=Arundo donax PE=4 SV=1	PREDICTED: protein indeterminate-domain 1-like [Setaria italica]
Sspon.001A0005950	0.0301829	0	0	0	0	0	0	0	0	--	--	--	--	--	--	--	--	Uncharacterized protein OS=Zea mays GN=LOC100277718 PE=2 SV=1	uncharacterized protein LOC100857014 [Zea mays]
Sspon.001A0005960	0	0	0	0	0	0	0	0	0
Sspon.001A0005970	0	0	0	0	0	0	0	0	0
Sspon.001A0005980	0	0	0	0	0	0.113588	0	0	0	--	--	Molecular Function: nucleic acid binding (GO:0003676);; Cellular Component: plasma membrane (GO:0005886);; Biological Process: base-excision repair (GO:0006284);; Biological Process: DNA methylation (GO:0006306);; Molecular Function: methyltransferase activity (GO:0008168);; Molecular Function: DNA-3-methyladenine glycosylase activity (GO:0008725);; Biological Process: negative regulation of tran…	--	--	--	Transcriptional repressor, ovate	Transcription repressor OFP8 OS=Arabidopsis thaliana GN=OFP8 PE=2 SV=1	Putative uncharacterized protein Sb01g043950 OS=Sorghum bicolor GN=Sb01g043950 PE=4 SV=1	hypothetical protein SORBIDRAFT_01g043950 [Sorghum bicolor]
Sspon.001A0005990	0	0	0	0	0	0	0	0	0
Sspon.001A0006000	0	0	0	0	0	0	0	0	0
Sspon.001A0006010	0.112218	0.0749026	0.0274094	0.0965653	0.0366581	0.108577	0.0352066	0	0.013704	[L]	Replication, recombination and repair	Molecular Function: DNA binding (GO:0003677);; Molecular Function: chromatin binding (GO:0003682);; Molecular Function: RNA binding (GO:0003723);; Molecular Function: RNA-directed DNA polymerase activity (GO:0003964);; Molecular Function: aspartic-type endopeptidase activity (GO:0004190);; Biological Process: RNA-dependent DNA biosynthetic process (GO:0006278);; Biological Process: DNA recombinat…	--	[R]	General function prediction only	Reverse transcriptase (RNA-dependent DNA polymerase);; Integrase core domain;; Chromo (CHRromatin Organisation MOdifier) domain;; Retrotransposon gag protein;; Aspartyl protease;; gag-polyprotein putative aspartyl protease	Transposon Tf2-6 polyprotein OS=Schizosaccharomyces pombe (strain 972 / ATCC 24843) GN=Tf2-6 PE=3 SV=1	Putative polyprotein OS=Zea mays GN=Z195D10.9 PE=4 SV=1	putative polyprotein [Zea mays]
Sspon.001A0006011	6.05738	8.20802	8.71403	7.24209	7.35915	7.49576	6.31075	7.4127	5.96627	--	--	Cellular Component: cell (GO:0005623);; Biological Process: actin filament organization (GO:0007015);; Biological Process: chloroplast avoidance movement (GO:0009903);; Biological Process: chloroplast accumulation movement (GO:0009904);; Biological Process: cellular response to blue light (GO:0071483);;	--	--	--	--	--	Putative uncharacterized protein Sb01g043940 OS=Sorghum bicolor GN=Sb01g043940 PE=4 SV=1	hypothetical protein SORBIDRAFT_01g043940 [Sorghum bicolor]
Sspon.001A0006012	8.02936	5.78273	9.33762	7.56349	8.18213	8.95971	7.03031	9.95449	8.97976	[J]	Translation, ribosomal structure and biogenesis	Molecular Function: serine-tRNA ligase activity (GO:0004828);; Molecular Function: ATP binding (GO:0005524);; Cellular Component: cytosol (GO:0005829);; Biological Process: gluconeogenesis (GO:0006094);; Biological Process: glycolytic process (GO:0006096);; Biological Process: seryl-tRNA aminoacylation (GO:0006434);; Biological Process: N-terminal protein myristoylation (GO:0006499);; Biological …	--	[J]	Translation, ribosomal structure and biogenesis	tRNA synthetase class II core domain (G, H, P, S and T);; Seryl-tRNA synthetase N-terminal domain	Serine--tRNA ligase OS=Helianthus annuus PE=2 SV=1	Putative uncharacterized protein Sb01g043930 OS=Sorghum bicolor GN=Sb01g043930 PE=3 SV=1	hypothetical protein SORBIDRAFT_01g043930 [Sorghum bicolor]
Sspon.001A0006013	1.04856	0.909431	0.469651	0.507894	1.04087	0.583617	0.219157	0.487802	0.511521	--	--	Cellular Component: mitochondrion (GO:0005739);;	--	[S]	Function unknown	PPPDE putative peptidase domain	DeSI-like protein At4g17486 OS=Arabidopsis thaliana GN=At4g17486 PE=2 SV=1	Putative uncharacterized protein Sb01g043920 OS=Sorghum bicolor GN=Sb01g043920 PE=4 SV=1	hypothetical protein SORBIDRAFT_01g043920 [Sorghum bicolor]
Sspon.001A0006030	0	0	0	0	0	0	0	0	0
Sspon.001A0006040	1.4708	2.44951	6.58721	0.552414	2.69739	0.613604	1.01025	2.61932	0.550871
Sspon.001A0006050	0.132149	0	0	0.408676	0.397233	1.97354	0.891985	0.499731	0.325551	--	--	Cellular Component: nucleus (GO:0005634);; Biological Process: regulation of transcription, DNA-templated (GO:0006355);; Molecular Function: sequence-specific DNA binding (GO:0043565);; Biological Process: floral organ structural organization (GO:0048450);; Biological Process: regulation of secondary shoot formation (GO:2000032);;	--	[K]	Transcription	Homeobox domain	Homeobox-leucine zipper protein HOX12 OS=Oryza sativa subsp. japonica GN=HOX12 PE=2 SV=1	Putative uncharacterized protein Sb01g043910 OS=Sorghum bicolor GN=Sb01g043910 PE=4 SV=1	hypothetical protein SORBIDRAFT_01g043910 [Sorghum bicolor]
Sspon.001A0006060	0	0	0	0	0	0	0	0	0
Sspon.001A0006070	0	0	0	0	0	0	0	0	0
Sspon.001A0006080	0	0	0	0	0	0	0	0	0	[L]	Replication, recombination and repair	Biological Process: base-excision repair (GO:0006284);; Biological Process: DNA methylation (GO:0006306);; Molecular Function: DNA-3-methyladenine glycosylase activity (GO:0008725);;	--	--	--	Methyladenine glycosylase	Probable GMP synthase [glutamine-hydrolyzing] OS=Helicobacter hepaticus (strain ATCC 51449 / 3B1) GN=guaA PE=3 SV=1	Putative uncharacterized protein Sb01g043900 OS=Sorghum bicolor GN=Sb01g043900 PE=4 SV=1	hypothetical protein SORBIDRAFT_01g043900 [Sorghum bicolor]
Sspon.001A0006090	31.3081	37.5712	23.8424	11.0237	15.3537	7.94373	11.8914	13.3981	15.823	--	--	--	--	--	--	Domain of unknown function (DUF4228)	--	Uncharacterized protein OS=Saccharum hybrid cultivar R570 GN=SHCRBa_020_D23_F_160 PE=4 SV=1	hypothetical protein SHCRBa_020_D23_F_160 [Saccharum hybrid cultivar R570]
Sspon.001A0006100	0	0	0	0	0	0	0	0	0
Sspon.001A0006110	0	0	0	0	0	0	0	0	0
Sspon.001A0006120	13.3493	8.31548	13.2211	16.7333	17.6468	17.9024	14.5932	13.6236	13.5775	[J]	Translation, ribosomal structure and biogenesis	Molecular Function: structural constituent of ribosome (GO:0003735);; Biological Process: translation (GO:0006412);; Cellular Component: cytosolic small ribosomal subunit (GO:0022627);;	K02984|5.72218e-177|zma:100273118|(RefSeq) uncharacterized LOC100273118; K02984 small subunit ribosomal protein S3Ae	[J]	Translation, ribosomal structure and biogenesis	Ribosomal S3Ae family	40S ribosomal protein S3a OS=Oryza sativa subsp. japonica GN=RPS3A PE=2 SV=2	40S ribosomal protein S3a OS=Saccharum hybrid cultivar R570 GN=SHCRBa_020_D23_F_270 PE=3 SV=1	40S ribosomal protein S3a [Saccharum hybrid cultivar R570]
Sspon.001A0006130	0.0243819	0.00713534	0.0307267	0.0428338	0.0341076	0.0234553	0.0514841	0.00692787	0.0227584	[R]	General function prediction only	Molecular Function: calmodulin binding (GO:0005516);; Cellular Component: plasma membrane (GO:0005886);;	--	[T]	Signal transduction mechanisms	Tetratricopeptide repeat;; Tetratricopeptide repeat;; Tetratricopeptide repeat;; Tetratricopeptide repeat;; Tetratricopeptide repeat;; TPR repeat;; Tetratricopeptide repeat	Tetratricopeptide repeat protein 7A OS=Homo sapiens GN=TTC7A PE=1 SV=3	Tetratricopeptide repeat protein OS=Saccharum hybrid cultivar R570 GN=SHCRBa_020_D23_R_290 PE=4 SV=1	tetratricopeptide repeat protein [Saccharum hybrid cultivar R570]
Sspon.001A0006140	0	0	0	0.0378046	0	0	0.0696763	0	0	[S]	Function unknown	Cellular Component: mitochondrion (GO:0005739);; Cellular Component: integral component of membrane (GO:0016021);;	--	[C]	Energy production and conversion	SURF1 family	Surfeit locus protein 1 OS=Arabidopsis thaliana GN=SURF1 PE=2 SV=1	Putative uncharacterized protein Sb01g043830 OS=Sorghum bicolor GN=Sb01g043830 PE=4 SV=1	hypothetical protein SORBIDRAFT_01g043830 [Sorghum bicolor]
Sspon.001A0006150	1.12322	1.62487	1.37867	2.35997	1.22688	2.1802	2.10576	1.79009	1.76872	[S]	Function unknown	Cellular Component: mitochondrion (GO:0005739);; Cellular Component: integral component of membrane (GO:0016021);;	--	[C]	Energy production and conversion	SURF1 family	Surfeit locus protein 1 OS=Arabidopsis thaliana GN=SURF1 PE=2 SV=1	Putative uncharacterized protein Sb01g043830 OS=Sorghum bicolor GN=Sb01g043830 PE=4 SV=1	hypothetical protein SORBIDRAFT_01g043830 [Sorghum bicolor]
Sspon.001A0006151	6.48169	6.77879	5.62084	5.42488	4.78263	4.90173	5.27644	5.8069	3.83286	[R]	General function prediction only	Molecular Function: GTP binding (GO:0005525);; Cellular Component: intracellular (GO:0005622);; Biological Process: small GTPase mediated signal transduction (GO:0007264);; Biological Process: protein transport (GO:0015031);;	--	[R]	General function prediction only	ADP-ribosylation factor family;; Ras family;; Ras of Complex, Roc, domain of DAPkinase;; Gtr1/RagA G protein conserved region;; 50S ribosome-binding GTPase;; Signal recognition particle receptor beta subunit	ADP-ribosylation factor-like protein 8B-A OS=Danio rerio GN=arl8ba PE=2 SV=1	Putative uncharacterized protein Sb01g043820 OS=Sorghum bicolor GN=Sb01g043820 PE=4 SV=1	hypothetical protein SORBIDRAFT_01g043820 [Sorghum bicolor]
Sspon.001A0006152	0	0	0	0	0	0	0	0	0	--	--	Molecular Function: structural constituent of ribosome (GO:0003735);; Molecular Function: hydrolase activity, hydrolyzing O-glycosyl compounds (GO:0004553);; Cellular Component: ribosome (GO:0005840);; Biological Process: carbohydrate metabolic process (GO:0005975);; Biological Process: translation (GO:0006412);; Cellular Component: integral component of membrane (GO:0016021);;	--	--	--	Glycosyl hydrolases family 43	--	Putative uncharacterized protein Sb01g043810 OS=Sorghum bicolor GN=Sb01g043810 PE=3 SV=1	hypothetical protein SORBIDRAFT_01g043810 [Sorghum bicolor]
Sspon.001A0006160	1.63266	3.59758	2.64419	1.97075	2.02193	2.50341	0.870047	1.08372	0.981338	--	--	Cellular Component: mitochondrion (GO:0005739);; Cellular Component: integral component of membrane (GO:0016021);;	--	--	--	--	--	Uncharacterized protein OS=Zea mays PE=4 SV=1	hypothetical protein SORBI_001G466800 [Sorghum bicolor]
Sspon.001A0006170	3.27968	3.53014	3.33428	3.06649	3.23271	3.118	3.1964	2.97598	2.72398	[O]	Posttranslational modification, protein turnover, chaperones	Biological Process: protein polyubiquitination (GO:0000209);; Biological Process: protein peptidyl-prolyl isomerization (GO:0000413);; Molecular Function: peptidyl-prolyl cis-trans isomerase activity (GO:0003755);; Cellular Component: nucleus (GO:0005634);; Biological Process: protein folding (GO:0006457);; Molecular Function: ubiquitin-ubiquitin ligase activity (GO:0034450);;	--	[O]	Posttranslational modification, protein turnover, chaperones	Cyclophilin type peptidyl-prolyl cis-trans isomerase/CLD	Peptidyl-prolyl cis-trans isomerase CYP65 OS=Arabidopsis thaliana GN=CYP65 PE=2 SV=1	Putative uncharacterized protein Sb01g043790 OS=Sorghum bicolor GN=Sb01g043790 PE=4 SV=1	hypothetical protein SORBIDRAFT_01g043790 [Sorghum bicolor]
Sspon.001A0006180	0.888209	0.842226	1.25452	1.14812	1.15461	1.02007	0.818103	1.03329	0.933591	--	--	Biological Process: cellular process (GO:0009987);; Cellular Component: membrane (GO:0016020);; Molecular Function: ion binding (GO:0043167);; Biological Process: biological_process (GO:0044699);;	--	--	--	--	--	Putative uncharacterized protein Sb01g043780 OS=Sorghum bicolor GN=Sb01g043780 PE=4 SV=1	hypothetical protein SORBIDRAFT_01g043780 [Sorghum bicolor]
Sspon.001A0006190	0.905313	0.686688	0.850456	0.983906	0.721914	1.11711	0.474538	0.696101	0.901688	--	--	--	--	[R]	General function prediction only	PPR repeat family;; PPR repeat;; PPR repeat;; Pentatricopeptide repeat domain;; Pentacotripeptide-repeat region of PROPR;; Mitochondrial 28S ribosomal protein S27;; Tetratricopeptide repeat;; Mitochondrial ATPase expression;; Tetratricopeptide repeat	Pentatricopeptide repeat-containing protein At2g16880 OS=Arabidopsis thaliana GN=At2g16880 PE=2 SV=1	Putative uncharacterized protein Sb01g043770 OS=Sorghum bicolor GN=Sb01g043770 PE=4 SV=1	hypothetical protein SORBIDRAFT_01g043770 [Sorghum bicolor]
Sspon.001A0006200	1.13687	0.202553	0	0	0.179869	0	0	0	0	--	--	Cellular Component: mitochondrion (GO:0005739);; Cellular Component: integral component of membrane (GO:0016021);;	--	--	--	--	--	Uncharacterized protein OS=Zea mays PE=4 SV=1	hypothetical protein SORBI_001G466800 [Sorghum bicolor]
Sspon.001A0006220	0.142974	0.274854	0.315898	0.241609	0.143607	0.267837	0.217314	0.205316	0.281999	--	--	Cellular Component: intracellular (GO:0005622);; Biological Process: protein targeting to mitochondrion (GO:0006626);; Biological Process: embryo sac egg cell differentiation (GO:0009560);;	--	--	--	--	--	Putative uncharacterized protein Sb01g043780 OS=Sorghum bicolor GN=Sb01g043780 PE=4 SV=1	hypothetical protein SORBIDRAFT_01g043780 [Sorghum bicolor]
Sspon.001A0006230	0.810835	0.979399	0.510012	0	0.933621	0.108587	0	0.38918	0.187061	--	--	--	--	--	--	PPR repeat family	--	Putative uncharacterized protein Sb01g043770 OS=Sorghum bicolor GN=Sb01g043770 PE=4 SV=1	hypothetical protein SORBIDRAFT_01g043770 [Sorghum bicolor]
Sspon.001A0006240	0	0	0	0	0	0	0	0	0
Sspon.001A0006250	0	0	0	0	0	0	0	0	0	[G]	Carbohydrate transport and metabolism	Molecular Function: hydrolase activity, hydrolyzing O-glycosyl compounds (GO:0004553);; Cellular Component: cytoplasmic vesicle (GO:0016023);; Molecular Function: carbohydrate binding (GO:0030246);; Biological Process: xylan catabolic process (GO:0045493);;	--	--	--	Glycosyl hydrolase family 10	Endo-1,4-beta-xylanase C OS=Neosartorya fumigata (strain ATCC MYA-4609 / Af293 / CBS 101355 / FGSC A1100) GN=xlnC PE=2 SV=2	Putative uncharacterized protein Sb01g043760 OS=Sorghum bicolor GN=Sb01g043760 PE=4 SV=1	hypothetical protein SORBI_001G466400 [Sorghum bicolor]
Sspon.001A0006251	3.6812	2.18689	2.81297	2.34235	3.00657	3.2745	3.36692	2.8122	2.04801	[J]	Translation, ribosomal structure and biogenesis	Molecular Function: tRNA binding (GO:0000049);; Biological Process: tRNA threonylcarbamoyladenosine modification (GO:0002949);; Molecular Function: double-stranded RNA binding (GO:0003725);; Cellular Component: mitochondrion (GO:0005739);; Biological Process: regulation of translational fidelity (GO:0006450);; Molecular Function: nucleotidyltransferase activity (GO:0016779);;	--	[J]	Translation, ribosomal structure and biogenesis	Telomere recombination	YrdC domain-containing protein, mitochondrial OS=Rattus norvegicus GN=Yrdc PE=2 SV=1	Putative uncharacterized protein Sb01g043750 OS=Sorghum bicolor GN=Sb01g043750 PE=4 SV=1	hypothetical protein SORBIDRAFT_01g043750 [Sorghum bicolor]
Sspon.001A0006260	0.126808	1.29676e-07	1.11982e-58	0.136669	0.156502	0.0769032	0.0387497	0.0480027	0.412696	--	--	--	--	--	--	--	Elongator complex protein 5 OS=Arabidopsis thaliana GN=ELP5 PE=1 SV=1	Putative uncharacterized protein OS=Zea mays PE=2 SV=1	hypothetical protein [Zea mays]
Sspon.001A0006270	0	0	0	0	0	0	0	0	0	[G]	Carbohydrate transport and metabolism	Molecular Function: hydrolase activity, hydrolyzing O-glycosyl compounds (GO:0004553);; Biological Process: carbohydrate metabolic process (GO:0005975);; Cellular Component: cytoplasmic vesicle (GO:0016023);;	--	--	--	Glycosyl hydrolase family 10	Endo-1,4-beta-xylanase 2 OS=Claviceps purpurea GN=xyl2 PE=2 SV=1	Putative uncharacterized protein Sb01g043730 OS=Sorghum bicolor GN=Sb01g043730 PE=4 SV=1	hypothetical protein SORBIDRAFT_01g043730 [Sorghum bicolor]
Sspon.001A0006271	3.24459	0.755403	1.73721	1.56699	0.909284	1.26078	2.77171	1.77156	0.699802	[P]	Inorganic ion transport and metabolism	Biological Process: sulfate assimilation (GO:0000103);; Molecular Function: adenylylsulfate kinase activity (GO:0004020);; Molecular Function: ATP binding (GO:0005524);; Biological Process: phosphorylation (GO:0016310);; Biological Process: hydrogen sulfide biosynthetic process (GO:0070814);;	--	[P]	Inorganic ion transport and metabolism	Adenylylsulphate kinase	Adenylyl-sulfate kinase 3 OS=Arabidopsis thaliana GN=APK3 PE=1 SV=1	Adenylyl-sulfate kinase OS=Sorghum bicolor GN=Sb01g043710 PE=3 SV=1	hypothetical protein SORBIDRAFT_01g043710 [Sorghum bicolor]
Sspon.001A0006272	0	0	0	0	0	0	0	0	0	--	--	Cellular Component: mitochondrial outer membrane (GO:0005741);; Molecular Function: voltage-gated anion channel activity (GO:0008308);; Molecular Function: porin activity (GO:0015288);; Cellular Component: pore complex (GO:0046930);; Biological Process: regulation of anion transmembrane transport (GO:1903959);;	--	[P]	Inorganic ion transport and metabolism	Eukaryotic porin	Mitochondrial outer membrane protein porin 5 OS=Oryza sativa subsp. japonica GN=VDAC5 PE=2 SV=1	Putative uncharacterized protein Sb01g043700 OS=Sorghum bicolor GN=Sb01g043700 PE=4 SV=1	hypothetical protein SORBIDRAFT_01g043700 [Sorghum bicolor]
Sspon.001A0006280	0	0	0	0	0	0	0	0	0
Sspon.001A0006290	0.165173	0.0820434	0.599829	0.0645666	0.0837346	0.113247	0.0357587	0.0564124	0.0569182	[H]	Coenzyme transport and metabolism	Molecular Function: magnesium ion binding (GO:0000287);; Molecular Function: adenosylmethionine-8-amino-7-oxononanoate transaminase activity (GO:0004015);; Molecular Function: dethiobiotin synthase activity (GO:0004141);; Molecular Function: ATP binding (GO:0005524);; Cellular Component: mitochondrion (GO:0005739);; Biological Process: DNA replication initiation (GO:0006270);; Biological Process:…	--	[E]	Amino acid transport and metabolism	AAA domain	Bifunctional dethiobiotin synthetase/7,8-diamino-pelargonic acid aminotransferase, mitochondrial OS=Oryza sativa subsp. japonica GN=BIO3-BIO1 PE=2 SV=1	Putative uncharacterized protein Sb01g043690 OS=Sorghum bicolor GN=Sb01g043690 PE=3 SV=1	hypothetical protein SORBIDRAFT_01g043690 [Sorghum bicolor]
Sspon.001A0006291	0	0.15627	0	0	0	0	0	0	0.150216	--	--	--	--	--	--	--	--	Putative uncharacterized protein Sb01g043870 OS=Sorghum bicolor GN=Sb01g043870 PE=4 SV=1	hypothetical protein SORBIDRAFT_01g043870 [Sorghum bicolor]
Sspon.001A0006300	0	0	0	0	0	0	0	0	0	--	--	Cellular Component: integral component of membrane (GO:0016021);;	--	--	--	Protein of unknown function (DUF677);; Protein of unknown function (DUF793)	UPF0496 protein 1 OS=Oryza sativa subsp. japonica GN=Os03g0199100 PE=2 SV=1	Putative uncharacterized protein Sb01g043880 OS=Sorghum bicolor GN=Sb01g043880 PE=4 SV=1	hypothetical protein SORBIDRAFT_01g043880 [Sorghum bicolor]
Sspon.001A0006310	0	0	0	0	0	0	0	0.360596	0	--	--	--	--	--	--	--	--	Uncharacterized protein OS=Zea mays PE=2 SV=1	unknown [Zea mays]
Sspon.001A0006320	2.25715	2.71261	2.83326	2.09763	1.84567	1.74335	2.50095	1.46302	1.87376	--	--	Cellular Component: plastid (GO:0009536);; Cellular Component: integral component of membrane (GO:0016021);;	--	--	--	CRT-like, chloroquine-resistance transporter-like	Protein CLT2, chloroplastic OS=Arabidopsis thaliana GN=CLT2 PE=2 SV=1	Putative uncharacterized protein Sb01g043890 OS=Sorghum bicolor GN=Sb01g043890 PE=4 SV=1	hypothetical protein SORBIDRAFT_01g043890 [Sorghum bicolor]
Sspon.001A0006321	1.53856	1.0983	0.942623	0.429635	0	0.158264	0.478454	0.412346	0.127874	--	--	Molecular Function: nucleic acid binding (GO:0003676);; Biological Process: base-excision repair (GO:0006284);; Biological Process: DNA methylation (GO:0006306);; Molecular Function: methyltransferase activity (GO:0008168);; Molecular Function: DNA-3-methyladenine glycosylase activity (GO:0008725);; Cellular Component: membrane (GO:0016020);;	--	[KT]	--	MT-A70	Methyltransferase-like protein 2 OS=Arabidopsis thaliana GN=At1g19340 PE=2 SV=2	Uncharacterized protein OS=Zea mays GN=Zm.20858 PE=2 SV=1	hypothetical protein SORBI_001G468200 [Sorghum bicolor]
Sspon.001A0006322	0	0	0	0	0	0.0371651	0	0	0.0706624	[L]	Replication, recombination and repair	Molecular Function: nucleic acid binding (GO:0003676);; Biological Process: base-excision repair (GO:0006284);; Biological Process: DNA methylation (GO:0006306);; Molecular Function: methyltransferase activity (GO:0008168);; Molecular Function: DNA-3-methyladenine glycosylase activity (GO:0008725);;	--	--	--	Methyladenine glycosylase	Probable GMP synthase [glutamine-hydrolyzing] OS=Helicobacter hepaticus (strain ATCC 51449 / 3B1) GN=guaA PE=3 SV=1	Putative uncharacterized protein Sb01g043900 OS=Sorghum bicolor GN=Sb01g043900 PE=4 SV=1	hypothetical protein SORBI_001G468300 [Sorghum bicolor]
Sspon.001A0006330	0.0309865	0	0	0	0	0	0	0	0	--	--	--	--	--	--	TNP1/EN/SPM transposase	--	Uncharacterized protein OS=Zea mays PE=4 SV=1	TPA: hypothetical protein ZEAMMB73_811988 [Zea mays]
Sspon.001A0006340	1.46443	1.73291	0.603931	0.957644	0.523475	0.817781	0.772539	0.656279	0.633077	--	--	Cellular Component: nucleus (GO:0005634);;	--	[D]	Cell cycle control, cell division, chromosome partitioning	Cyclin, N-terminal domain	Cyclin-D5-3 OS=Oryza sativa subsp. japonica GN=CYCD5-3 PE=2 SV=1	Putative uncharacterized protein Sb01g043610 OS=Sorghum bicolor GN=Sb01g043610 PE=3 SV=1	hypothetical protein SORBI_001G464800 [Sorghum bicolor]
[truncated: 117,294 more rows]

## Sheet: Sheet4
Supplementary Table 4 Statistics of functional annotation for all identified genes in this study
[truncated: 10 more rows]

[truncated: 18 more sheets: sheet5, sheet6, sheet7, Sheet8, sheet9, sheet10, sheet11, sheet12, sheet13, sheet14, sheet15, sheet16, sheet17, sheet18, sheet19, sheet20, sheet21, Sheet22]
